# Supplementary material for: Rein tensions and behaviour with five rein types in international-level vaulting horses
Source: PLoS One. 2024 Oct 17;19(10):e0311919. doi: 10.1371/journal.pone.0311919 (PMC11486377; doi:10.1371/journal.pone.0311919)
Supplement: S1 Data — (CSV) [file pone.0311919.s004.csv]

CHE	reins	LOC	TAIL	HEAD	MOUTH	EARS	ABN TAIL	LEFT	RIGHT	ASSYMMETRY	TOTAL	LUNGE
CHE1	draw rein	NA	NA	NA	NA	NA	NA	1015	1701	1,7	2715	1876
CHE1	all elastic	0,0	0,0	0,0	8,7	0,0	85,7	1420	2050	1,4	3470	NA
CHE1	without elastic	0,8	0,0	0,0	2,3	0,0	87,5	1550	1890	1,2	3440	1562
CHE1	with elastic	0,0	0,0	0,0	9,7	12,5	75,0	1650	1960	1,2	3610	NA
CHE1	NOTM	0,9	0,0	0,0	0,9	0,0	100,0	2970	2900	1,0	5870	1175
CHE10	with elastic	1,8	0,0	34,6	64,7	16,6	80,0	1800	3800	2,1	5600	1700
CHE10	without elastic	0,6	0,0	0,0	66,6	0,0	80,0	2600	3700	1,4	6300	1900
CHE10	draw rein	1,3	2,0	0,0	66,0	14,3	55,5	3420	3610	1,1	7030	1800
CHE10	all elastic	1,5	1,5	45,0	36,7	0,0	87,5	NA	NA	NA	NA	940
CHE11	with elastic	NA	NA	NA	NA	NA	NA	1902	1908	1,0	3810	702
CHE11	without elastic	NA	NA	NA	NA	NA	NA	3447	3760	1,1	7207	904
CHE11	all elastic	1,0	7,6	1,9	5,7	0,0	100,0	3628	3479	1,0	7107	914
CHE11	draw rein	NA	NA	NA	NA	NA	NA	4651	7714	1,7	12365	640
CHE11	NOTM	0,9	6,3	0,9	3,6	0,0	50,0	NA	NA	NA	NA	862
CHE12	draw rein	NA	NA	NA	NA	NA	NA	1647	2757	1,7	4404	3850
CHE12	with elastic	0,0	0,0	0,0	83,6	0,0	0,0	2444	3652	1,5	6096	2872
CHE12	all elastic	1,6	0,0	0,0	80,6	0,0	42,9	3088	3734	1,2	6821	3014
CHE12	NOTM	0,0	0,0	0,0	23,1	0,0	57,1	6631	6111	0,9	12742	2650
CHE12	without elastic	NA	NA	NA	NA	NA	NA	NA	NA	NA	NA	7665
CHE13	all elastic	2,0	0,0	0,0	47,3	28,6	14,3	5785	6095	1,1	11880	4207
CHE13	with elastic	0,0	0,0	0,0	226,0	50,0	16,7	5917	7811	1,3	13728	5104
CHE13	without elastic	1,8	0,0	0,0	101,1	28,6	14,3	6389	7252	1,1	13641	4523
CHE13	NOTM	4,0	0,0	0,0	28,0	0,0	0,0	7813	1003	0,1	8816	1752
CHE13	draw rein	0,0	0,0	0,0	27,4	0,0	16,7	NA	NA	NA	NA	NA
CHE14	draw rein	0,0	5,1	0,0	14,6	0,0	62,5	4328	3781	0,9	8109	3672
CHE14	without elastic	0,0	0,6	0,0	83,4	0,0	88,9	4412	5588	1,3	10000	3711
CHE14	all elastic	0,0	7,5	0,0	62,2	0,0	60,0	4436	5077	1,1	9513	NA
CHE14	with elastic	0,9	5,5	0,0	73,1	0,0	83,3	4826	5637	1,2	10463	3622
CHE15	all elastic	0,0	0,0	0,0	5,2	0,0	62,5	992	2381	2,4	3373	3231
CHE15	draw rein	6,4	0,0	0,0	3,6	14,3	71,4	1157	2590	2,2	3747	3691
CHE15	without elastic	1,0	0,0	0,0	14,0	20,0	20,0	1645	2835	1,7	4480	3197
CHE15	with elastic	1,7	0,0	0,0	2,6	16,7	42,9	2954	2069	0,7	5023	2875
CHE15	NOTM	3,4	0,0	0,0	10,3	16,7	42,9	3161	4061	1,3	7222	3773
CHE16	draw rein	2,0	0,0	0,0	66,4	0,0	50,0	3523	5863	1,7	9386	3739
CHE16	without elastic	1,0	0,0	0,0	87,6	33,3	33,3	3950	6305	1,6	10255	4109
CHE16	all elastic	2,0	0,0	0,0	0,0	44,4	66,7	5950	7066	1,2	13016	3525
CHE16	with elastic	0,0	0,0	0,0	91,0	0,0	87,5	5953	7605	1,3	13558	3281
CHE17	without elastic	0,0	1,8	0,0	10,9	16,7	16,7	1767	2606	1,5	4373	NA
CHE17	draw rein	0,0	0,0	0,0	9,4	14,3	0,0	2784	6072	2,2	8856	5865
CHE17	with elastic	1,7	0,0	0,0	22,3	25,0	0,0	4716	6985	1,5	11701	5272
CHE17	NOTM	0,0	0,0	0,0	54,7	22,2	11,1	9183	9608	1,0	18791	2202
CHE17	all elastic	1,6	0,0	0,0	69,0	12,5	37,5	NA	NA	NA	NA	4763
CHE18	draw rein	0,0	0,0	0,9	64,8	33,3	0,0	2237	4986	2,2	7223	4136
CHE18	all elastic	0,0	0,0	22,0	14,7	0,0	42,9	4395	5226	1,2	9621	4668
CHE18	with elastic	0,0	0,0	0,9	55,5	14,3	14,3	6554	6751	1,0	13304	4163
CHE18	NOTM	0,0	0,0	0,0	46,6	0,0	100,0	10250	9450	0,9	19701	2748
CHE19	draw rein	1,8	0,0	0,0	0,9	0,0	0,0	1313	4900	3,7	6213	9901
CHE19	with elastic	2,9	0,0	0,0	53,6	20,0	100,0	1717	5022	2,9	6739	8539
CHE19	without elastic	4,9	0,0	0,0	32,3	28,6	57,1	1999	5466	2,7	7465	8799
CHE19	all elastic	6,1	0,0	0,0	37,5	50,0	40,0	2106	4979	2,4	7084	9356
CHE19	NOTM	0,0	0,0	0,0	12,5	0,0	100,0	5469	7112	1,3	12581	6962
CHE2	draw rein	3,6	0,0	0,0	3,6	0,0	100,0	783	1577	2,0	2360	NA
CHE2	all elastic	0,0	0,0	0,0	8,4	0,0	75,0	1190	2740	2,3	3930	NA
CHE2	with elastic	0,0	0,0	0,0	7,7	0,0	100,0	1330	2640	2,0	3970	NA
CHE2	without elastic	7,0	0,0	0,0	10,1	0,0	66,7	1630	3270	2,0	4900	2417
CHE2	NOTM	0,0	0,0	0,0	8,6	0,0	33,4	2230	3000	1,3	5230	1376
CHE20	draw rein	0,7	3,7	0,0	16,1	0,0	100,0	712	2386	3,3	3099	NA
CHE20	all elastic	0,0	0,0	11,2	4,6	10,0	0,0	1418	2802	2,0	4220	NA
CHE20	without elastic	0,0	1,0	0,0	0,0	50,0	16,7	1518	3474	2,3	4991	NA
CHE20	with elastic	0,0	2,3	0,0	0,0	50,0	50,0	1592	2626	1,6	4218	NA
CHE20	NOTM	0,9	6,3	1,8	35,3	0,0	71,4	2667	5864	2,2	8532	NA
CHE21	with elastic	1,0	3,9	0,0	36,1	40,0	100,0	3068	4679	1,5	7747	3592
CHE21	NOTM	1,8	0,9	0,0	0,9	57,1	100,0	5240	5551	1,1	10791	2900
CHE21	all elastic	0,0	6,3	1,8	35,3	0,0	71,4	NA	NA	NA	NA	4514
CHE21	draw rein	0,7	3,7	0,0	16,1	0,0	100,0	NA	NA	NA	NA	3374
CHE21	without elastic	0,9	4,6	0,9	38,6	33,3	85,7	NA	NA	NA	NA	4171
CHE22	all elastic	2,2	0,0	0,0	36,8	0,0	11,1	1567	4265	2,7	5833	7403
CHE22	with elastic	1,8	0,0	0,0	46,7	0,0	0,0	1596	5119	3,2	6715	6739
CHE22	NOTM	0,0	0,9	0,0	20,2	0,0	0,0	5302	5278	1,0	10580	5169
CHE22	without elastic	2,2	0,0	0,0	65,4	0,0	0,0	NA	NA	NA	NA	6523
CHE22	draw rein	3,8	0,0	0,0	18,8	0,0	0,0	NA	NA	NA	NA	7172
CHE23	with elastic	NA	NA	NA	NA	16,7	57,1	2071	3486	1,7	5557	1534
CHE23	all elastic	NA	NA	NA	NA	14,3	57,1	2183	3344	1,5	5526	NA
CHE23	without elastic	0,0	0,0	0,0	60,0	0,0	71,4	2307	3399	1,5	5706	1503
CHE23	NOTM	0,0	0,0	0,0	31,9	0,0	28,6	NA	NA	NA	NA	NA
CHE23	draw rein	0,6	0,0	0,0	10,9	0,0	100,0	NA	NA	NA	NA	1329
CHE24	draw rein	0,9	0,0	0,0	0,0	20,0	0,0	2032	5096	2,5	7128	NA
CHE24	all elastic	0,9	0,0	0,0	0,0	60,0	83,3	3402	5644	1,7	9046	4139
CHE24	without elastic	0,9	0,0	0,0	0,0	0,0	33,3	4025	7731	1,9	11756	4741
CHE24	NOTM	0,0	0,0	0,0	0,0	66,7	42,9	5416	5895	1,1	11311	2949
CHE24	with elastic	1,8	0,0	0,0	0,0	40,0	42,9	NA	NA	NA	NA	3875
CHE25	draw rein	0,9	0,0	0,0	20,5	0,0	0,0	2173	4042	1,9	6215	1394
CHE25	all elastic	0,0	1,7	0,6	49,6	18,9	90,0	3609	4716	1,3	8325	2775
CHE25	with elastic	2,8	1,9	0,0	72,5	50,0	100,0	5130	6916	1,3	12046	2250
CHE25	without elastic	0,0	0,0	0,0	81,1	28,6	85,7	5236	6900	1,3	12136	2194
CHE25	NOTM	0,8	1,5	0,0	83,3	12,5	71,4	10477	10347	1,0	20824	2021
CHE26	with elastic	0,0	0,0	0,0	1,9	40,0	0,0	1756	3924	2,2	5680	4195
CHE26	without elastic	NA	NA	NA	NA	NA	NA	1926	4944	2,6	6870	4908
CHE26	draw rein	0,0	0,0	0,0	2,7	50,0	0,0	2488	5096	2,0	7584	4743
CHE26	all elastic	NA	NA	NA	NA	NA	NA	2887	2910	1,0	5797	3601
CHE27	without elastic	3,7	2,8	0,0	32,5	0,0	71,4	880	9977	11,3	10857	10262
CHE27	all elastic	NA	NA	NA	NA	NA	NA	1249	7782	6,2	9031	11318
CHE27	with elastic	0,7	1,3	0,0	3,3	0,0	55,6	1371	4953	3,6	6323	7359
CHE27	draw rein	5,8	0,7	0,0	13,1	0,0	75,0	1419	7673	5,4	9093	9073
CHE28	draw rein	0,9	0,9	0,0	6,3	25,0	100,0	2797	4700	1,7	7497	2588
CHE28	all elastic	0,8	0,0	0,0	4,7	0,0	75,0	4175	4328	1,0	8502	2128
CHE28	without elastic	0,0	0,0	0,0	7,3	0,0	72,0	5024	5678	1,1	10702	3872
CHE28	with elastic	0,7	0,0	0,0	2,8	20,0	72,0	5371	6240	1,2	11610	NA
CHE28	NOTM	0,0	0,0	0,0	6,3	33,0	87,5	9077	8809	1,0	17885	2696
CHE29	draw rein	0,0	2,4	0,0	6,3	14,0	100,0	2759	4226	1,5	6985	2066
CHE29	all elastic	0,0	1,8	0,0	35,8	14,0	100,0	3313	4093	1,2	7407	2215
CHE29	without elastic	0,0	13,6	0,0	9,0	0,0	71,0	3776	4666	1,2	8442	2258
CHE29	with elastic	0,0	3,4	0,0	17,1	0,0	86,0	4359	5369	1,2	9728	3751
CHE29	NOTM	0,0	3,0	0,0	15,5	22,0	89,0	6497	6313	1,0	12810	1624
CHE3	draw rein	1,7	3,3	2,5	10,8	0,0	100,0	935	3040	3,3	3975	NA
CHE3	all elastic	1,0	3,9	0,0	15,4	16,7	71,4	1140	1520	1,3	2660	1788
CHE3	NOTM	11,3	0,9	0,0	38,3	14,3	83,3	2270	3600	1,6	5870	4095
CHE3	with elastic	0,0	2,6	0,0	36,0	0,0	100,0	3050	3370	1,1	6420	NA
CHE3	without elastic	3,6	6,3	0,0	35,2	0,0	100,0	3640	4160	1,1	7800	NA
CHE30	draw rein	0,8	0,0	0,0	14,1	0,0	62,5	3522	5351	1,5	8873	5141
CHE30	all elastic	0,0	0,0	0,9	1,8	0,0	57,0	3572	5493	1,5	9066	5111
CHE30	with elastic	0,9	0,0	0,9	2,6	0,0	71,0	4055	5371	1,3	9426	4300
CHE30	without elastic	3,6	0,0	0,0	32,9	0,0	86,0	4755	5806	1,2	10561	4203
CHE30	NOTM	0,0	0,0	0,0	3,3	0,0	66,0	5731	6832	1,2	12562	2680
CHE31	all elastic	1,2	1,2	1,2	0,0	0,0	80,0	1362	2486	1,8	3848	2397
CHE31	without elastic	2,6	0,9	3,4	0,0	0,0	100,0	1467	2210	1,5	3677	1809
CHE31	draw rein	1,7	0,0	1,7	1,7	0,0	71,0	1692	1480	0,9	3172	962
CHE31	with elastic	0,9	0,0	1,8	0,0	0,0	86,0	1957	2206	1,1	4163	1216
CHE31	NOTM	4,8	0,0	0,0	0,0	0,0	57,0	3410	3551	1,0	6961	730
CHE32	without elastic	3,5	1,7	0,0	14,0	0,0	67,0	2828	5251	1,9	8078	NA
CHE32	all elastic	0,9	0,0	0,0	27,4	0,0	100,0	3214	3637	1,1	6851	NA
CHE32	with elastic	2,4	0,0	0,0	57,6	0,0	100,0	3269	6418	2,0	9686	NA
CHE32	draw rein	1,7	0,0	0,0	22,3	25,0	100,0	4507	2789	0,6	7296	2287
CHE32	NOTM	1,0	0,0	0,0	57,2	17,0	100,0	6772	6199	0,9	12971	NA
CHE33	draw rein	0,0	0,0	0,0		0,0	50,0	3803	4565	1,2	8368	2480
CHE33	without elastic	1,1	0,0	0,0		0,0	91,0	5121	6791	1,3	11912	2262
CHE33	with elastic	0,0	0,0	0,0		9,0	82,0	5148	6449	1,3	11597	1137
CHE33	all elastic	NA	NA	NA	NA	0,0	0,0	5569	6450	1,2	12019	2276
CHE33	NOTM	6,8	0,0	0,0	0,0	0,0	12,5	8023	8857	1,1	16880	1550
CHE34	all elastic	2,2	0,0	5,2	2,2	37,5	62,5	1198	1837	1,5	3035	NA
CHE34	without elastic	2,0	0,0	0,0	0,0	0,0	66,6	1359	1680	1,2	3039	NA
CHE34	with elastic	NA	NA	NA	NA	NA	NA	1589	1838	1,2	3427	1651
CHE34	draw rein	6,8	0,0	0,0	0,0	0,0	12,5	1632	1914	1,2	3546	1820
CHE34	NOTM	1,5	0,0	8,2	3,0	25,0	87,5	NA	NA	NA	NA	1081
CHE36	draw rein	12,1	0,0	0,9	2,8	0,0	50,0	4274	5614	1,3	9889	3979
CHE36	with elastic	1,0	0,0	0,0	36,6	16,7	0,0	7104	8929	1,3	16033	3864
CHE36	without elastic	3,1	0,0	1,0	13,4	0,0	83,3	8097	9580	1,2	17676	3196
CHE36	NOTM	2,7	0,0	0,0	17,4	0,0	66,7	NA	NA	NA	NA	11999
CHE36	all elastic	3,0	0,7	0,0	15,0	0,0	22,2	NA	NA	NA	NA	7571
CHE37	draw rein	2,2	0,0	5,2	2,2	37,5	62,5	931	1077	1,2	2008	5353
CHE37	all elastic	NA	NA	NA	NA	0,0	0,0	1256	1426	1,1	2682	NA
CHE37	NOTM	1,5	0,0	8,2	3,0	25,0	87,5	NA	NA	NA	NA	2574
CHE37	with elastic	2,0	0,0	0,0	0,0	0,0	66,6	NA	NA	NA	NA	1260
CHE37	without elastic	2,8	0,0	9,8	4,2	0,0	100,0	NA	NA	NA	NA	NA
CHE38	all elastic	1,7	0,0	0,0	18,8	28,6	100,0	1714	2425	1,4	4139	2819
CHE38	with elastic	0,8	0,8	0,0	24,6	0,0	100,0	1725	2978	1,7	4704	3338
CHE38	draw rein	0,0	1,9	0,0	24,1	0,0	100,0	1928	2681	1,4	4608	2471
CHE38	without elastic	1,0	0,5	0,0	39,0	10,0	91,7	1953	4094	2,1	6047	4040
CHE38	NOTM	8,7	0,0	0,0	12,6	9,1	100,0	3017	3730	1,2	6747	2371
CHE4	with elastic	1,7	0,0	0,0	9,4	0,0	100,0	1020	2150	2,1	3170	3223
CHE4	draw rein	0,9	0,0	0,0	5,6	0,0	16,7	1087	2774	2,6	3861	6547
CHE4	without elastic	1,0	0,0	0,0	7,6			1500	3340	2,2	4840	4989
CHE4	all elastic	1,7	0,0	0,0	11,2	20,0	71,4	1540	3800	2,5	5340	6906
CHE4	NOTM	1,1	0,0	0,0	8,6			NA	NA	NA	NA	1882
CHE40	draw rein	1,3	0,0	0,0	1,3	20,0	100,0	1150	1734	1,5	2884	2525
CHE40	without elastic	0,0	0,8	0,0	3,8	16,7	100,0	1222	1750	1,4	2972	2006
CHE40	with elastic	0,0	1,7	0,0	2,6	0,0	100,0	1268	1396	1,1	2664	1866
CHE40	all elastic	NA	NA	NA	NA	NA	NA	1322	1496	1,1	2819	1953
CHE40	NOTM	0,7	0,0	0,0	0,7	20,0	100,0	6102	5364	0,9	11466	1189
CHE41	without elastic	0,0	0,0	0,0	58,5	0,0	100,0	2254	3102	1,4	5356	3060
CHE41	draw rein	0,0	0,0	0,0	61,7	0,0	100,0	2761	2566	0,9	5328	2172
CHE41	with elastic	1,5	0,0	0,0	32,1	0,0	100,0	2787	2268	0,8	5054	1939
CHE41	all elastic	0,0	0,0	0,0	28,3	50,0	100,0	3763	2749	0,7	6512	2179
CHE41	NOTM	0,0	0,0	0,0	29,2	0,0	100,0	4184	3275	0,8	7459	2458
CHE5	draw rein	6,8	0,0	0,0	0,0	0,0	12,5	851	3420	4,0	4271	NA
CHE5	with elastic	2,8	0,0	9,8	4,2	0,0	100,0	1900	3500	1,8	5400	4998
CHE5	all elastic	NA	NA	NA	NA	NA	NA	2860	3660	1,3	6520	4493
CHE5	without elastic	2,2	0,0	5,2	2,2	37,5	62,5	3000	3390	1,1	6390
CHE5	NOTM	2,0	0,0	0,0	0,0	0,0	66,6	10000	9400	0,9	19400	5142
CHE6	with elastic	1,2	0,0	0,0	40,2	0,0	33,3	1450	1500	1,0	2950	1250
CHE6	NOTM	2,5	0,0	0,0	24,8	0,0	0,0	3600	3800	1,1	7400	1320
CHE6	without elastic	0,0	0,0	1,5	64,5	16,6	100,0	NA	NA	NA	NA	NA
CHE6	all elastic	1,8	0,0	0,9	80,0	0,0	0,0	NA	NA	NA	NA	NA
CHE6	draw rein	2,4	0,0	0,0	22,8	0,0	50,0	NA	NA	NA	NA	NA
CHE7	without elastic	2,7	0,0	0,0	7,1	25,0	50,0	2600	4000	1,5	6600	4600
CHE7	with elastic	1,5	0,0	0,0	2,3	14,3	50,0	2700	5000	1,9	7700	4000
CHE7	all elastic	2,8	0,0	0,0	0,7	0,0	62,5	3000	6000	2,0	9000	4700
CHE7	draw rein	0,0	0,0	0,0	2,8	16,6	100,0	4560	5700	1,3	10260	4000
CHE7	NOTM	0,9	0,0	0,0	0,9	14,3	28,6	NA	NA	NA	NA	3600
CHE8	without elastic	0,7	0,7	0,0	6,0	25,0	100,0	1400	2900	2,1	4300	3000
CHE8	draw rein	1,3	1,3	0,0	3,3	44,0	100,0	2090	3040	1,5	5130	3700
CHE8	with elastic	0,0	2,0	0,0	0,7	28,6	100,0	3200	5100	1,6	8300	4100
CHE8	all elastic	1,8	1,8	0,0	5,5	42,9	83,3	3600	5000	1,4	8600	4600
CHE8	NOTM	0,0	0,0	1,3	2,6	0,0	75,0	6900	6000	0,9	12900	2200
CHE9	draw rein	9,5	1,0	1,0	1,0	0,0	100,0	3610	3230	0,9	6840	2300
CHE9	without elastic	8,9	0,9	0,0	8,9	28,6	57,1	3800	4100	1,1	7900	2100
CHE9	NOTM	8,0	0,7	0,0	10,7	0,0	100,0	5400	5600	1,0	11000	2000
CHE9	all elastic	13,2	0,8	0,0	3,3	12,5	50,0	6700	6000	0,9	12700	2300
CHE9	with elastic	5,2	0,0	0,0	37,6	0,0	83,3	NA	NA	NA	NA	1300
