# Supplementary material for: Rein tensions and behaviour with five rein types in international-level vaulting horses
Source: PLoS One. 2024 Oct 17;19(10):e0311919. doi: 10.1371/journal.pone.0311919 (PMC11486377; doi:10.1371/journal.pone.0311919)
Supplement: S2 Data — (XLSX) [file pone.0311919.s005.xlsx]

## Sheet: Feuil1
CHE	reins	LOC	TAIL	HEAD	MOUTH	EARS	ABN TAIL	LEFT	RIGHT	ASSYMMETRY	TOTAL	LUNGE
CHE1	draw rein	NA	NA	NA	NA	NA	NA	1014.6	1700.5	1.67603	2715.1	1876.02
CHE1	all elastic	0	0	0	8.70891	0	85.7	1420	2050	1.44366	3470	NA
CHE1	without elastic	0.776597	0	0	2.32979	0	87.5	1550	1890	1.21935	3440	1561.77
CHE1	with elastic	0	0	0	9.71541	12.5	75	1650	1960	1.18788	3610	NA
CHE1	NOTM	0.944866	0	0	0.944866	0	100	2970	2900	0.976431	5870	1175.28
CHE10	with elastic	1.82126	0	34.6039	64.6547	16.6	80	1800	3800	2.11111	5600	1700
CHE10	without elastic	0.6	0	0	66.6	0	80	2600	3700	1.42308	6300	1900
CHE10	draw rein	1.33333	2	0	66	14.3	55.5	3420	3610	1.05556	7030	1800
CHE10	all elastic	1.5	1.5	45	36.75	0	87.5	NA	NA	NA	NA	940
CHE11	with elastic	NA	NA	NA	NA	NA	NA	1902	1908	1.00315	3810	702
CHE11	without elastic	NA	NA	NA	NA	NA	NA	3447	3760	1.0908	7207	904
CHE11	all elastic	0.95576	7.64608	1.91152	5.73456	0	100	3628	3478.5	0.958793	7106.5	914
CHE11	draw rein	NA	NA	NA	NA	NA	NA	4651.2	7714	1.6585	12365.2	640
CHE11	NOTM	0.904549	6.33184	0.904549	3.6182	0	50	NA	NA	NA	NA	862
CHE12	draw rein	NA	NA	NA	NA	NA	NA	1647.3	2756.9	1.67359	4404.2	3850
CHE12	with elastic	0	0	0	83.5964	0	0	2444	3652	1.49427	6096	2872
CHE12	all elastic	1.58118	0	0	80.6404	0	42.9	3087.5	3733.5	1.20923	6821	3014
CHE12	NOTM	0	0	0	23.1429	0	57.1	6631	6110.5	0.921505	12741.5	2650
CHE12	without elastic	NA	NA	NA	NA	NA	NA	NA	NA	NA	NA	7665
CHE13	all elastic	1.96943	0	0	47.2663	28.6	14.3	5785	6095	1.05359	11880	4207
CHE13	with elastic	0	0	0	226	50	16.7	5917	7811	1.32009	13728	5104
CHE13	without elastic	1.83843	0	0	101.114	28.6	14.3	6389	7252	1.13508	13641	4523
CHE13	NOTM	4	0	0	28	0	0	7813	1003	0.128376	8816	1752
CHE13	draw rein	0	0	0	27.4286	0	16.7	NA	NA	NA	NA	NA
CHE14	draw rein	0	5.14286	0	14.5714	0	62.5	4328.2	3781	0.873573	8109.2	3672
CHE14	without elastic	0	0.604068	0	83.3614	0	88.9	4412	5588	1.26655	10000	3711
CHE14	all elastic	0	7.46739	0	62.2283	0	60	4436	5077	1.1445	9513	NA
CHE14	with elastic	0.913771	5.48263	0	73.1017	0	83.3	4826	5637	1.16805	10463	3622
CHE15	all elastic	0	0	0	5.25	0	62.5	992	2380.5	2.3997	3372.5	3231
CHE15	draw rein	6.37411	0	0	3.64235	14.3	71.4	1157.1	2589.7	2.2381	3746.8	3691
CHE15	without elastic	1.00001	0	0	14.0001	20	20	1645	2835	1.7234	4480	3197
CHE15	with elastic	1.71429	0	0	2.57143	16.7	42.9	2954	2069	0.700406	5023	2875
CHE15	NOTM	3.42857	0	0	10.2857	16.7	42.9	3161	4061	1.28472	7222	3773
CHE16	draw rein	1.98094	0	0	66.3616	0	50	3522.6	5863.4	1.66451	9386	3739
CHE16	without elastic	0.984482	0	0	87.6189	33.3	33.3	3950	6305	1.5962	10255	4109
CHE16	all elastic	2	0	0	0	44.4	66.7	5950	7066	1.18756	13016	3525
CHE16	with elastic	0	0	0	91.0257	0	87.5	5953	7605	1.27751	13558	3281
CHE17	without elastic	0	1.81987	0	10.9192	16.7	16.7	1767	2606	1.47482	4373	NA
CHE17	draw rein	0	0	0	9.42857	14.3	0	2783.5	6072.4	2.18157	8855.9	5865
CHE17	with elastic	1.71429	0	0	22.2857	25	0	4715.5	6985	1.48129	11700.5	5272
CHE17	NOTM	0	0	0	54.6549	22.2	11.1	9183	9608	1.04628	18791	2202
CHE17	all elastic	1.60466	0	0	69.0004	12.5	37.5	NA	NA	NA	NA	4762.5
CHE18	draw rein	0	0	0.913042	64.8259	33.3	0	2237.38	4985.63	2.22833	7223.01	4135.98
CHE18	all elastic	0	0	21.982	14.6547	0	42.9	4394.84	5226.07	1.18914	9620.91	4668.42
CHE18	with elastic	0	0	0.925733	55.544	14.3	14.3	6553.55	6750.64	1.03007	13304.2	4162.85
CHE18	NOTM	0	0	0	46.6367	0	100	10250.4	9450.33	0.921948	19700.7	2748.18
CHE19	draw rein	1.83688	0	0	0.918438	0	0	1312.92	4900.49	3.7325	6213.42	9901.44
CHE19	with elastic	2.92195	0	0	53.569	20	100	1716.99	5022.39	2.92511	6739.37	8539.01
CHE19	without elastic	4.894	0	0	32.3004	28.6	57.1	1999.31	5465.62	2.73376	7464.93	8799.45
CHE19	all elastic	6.08158	0	0	37.5031	50	40	2105.83	4978.66	2.36422	7084.5	9355.92
CHE19	NOTM	0	0	0	12.4926	0	100	5468.9	7111.7	1.30039	12580.6	6961.68
CHE2	draw rein	3.64228	0	0	3.64228	0	100	782.8	1577	2.01456	2359.8	NA
CHE2	all elastic	0	0	0	8.44393	0	75	1190	2740	2.30252	3930	NA
CHE2	with elastic	0	0	0	7.73778	0	100	1330	2640	1.98496	3970	NA
CHE2	without elastic	7.04083	0	0	10.0583	0	66.7	1630	3270	2.00613	4900	2417.43
CHE2	NOTM	0	0	0	8.63683	0	33.4	2230	3000	1.34529	5230	1375.91
CHE20	draw rein	0.731861	3.6593	0	16.1009	0	100	712.453	2386.42	3.34958	3098.87	NA
CHE20	all elastic	0	0	11.228	4.62328	10	0	1417.73	2801.82	1.97627	4219.55	NA
CHE20	without elastic	0	1.00745	0	0	50	16.7	1517.66	3473.78	2.28891	4991.44	NA
CHE20	with elastic	0	2.28612	0	0	50	50	1592.23	2625.76	1.6491	4217.99	NA
CHE20	NOTM	0.905912	6.34139	1.81182	35.3306	0	71.4	2667.31	5864.32	2.19859	8531.63	NA
CHE21	with elastic	0.975428	3.90171	0	36.0908	40	100	3067.59	4679.05	1.52532	7746.64	3591.78
CHE21	NOTM	1.83357	0.916785	0	0.916785	57.1	100	5240	5551	1.06	10791	2900.47
CHE21	all elastic	0	6.34139	1.81182	35.3306	0	71.4	NA	NA	NA	NA	4514.43
CHE21	draw rein	0.731861	3.6593	0	16.1009	0	100	NA	NA	NA	NA	3374.36
CHE21	without elastic	0.919703	4.59851	0.919703	38.6275	33.3	85.7	NA	NA	NA	NA	4170.53
CHE22	all elastic	2.20923	0	0	36.8204	0	11.1	1567.45	4265.42	2.72125	5832.86	7402.82
CHE22	with elastic	1.83211	0	0	46.7188	0	0	1595.86	5119.29	3.20786	6715.14	6739.21
CHE22	NOTM	0	0.91877	0	20.2129	0	0	5301.97	5277.55	0.995394	10579.5	5168.65
CHE22	without elastic	2.18019	0	0	65.4057	0	0	NA	NA	NA	NA	6522.56
CHE22	draw rein	3.75669	0	0	18.7835	0	0	NA	NA	NA	NA	7171.67
CHE23	with elastic	NA	NA	NA	NA	16.7	57.1	2070.99	3485.93	1.68322	5556.92	1534.31
CHE23	all elastic	NA	NA	NA	NA	14.3	57.1	2182.75	3343.54	1.5318	5526.29	NA
CHE23	without elastic	0	0	0	59.9751	0	71.4	2306.66	3399.19	1.47364	5705.85	1502.83
CHE23	NOTM	0	0	0	31.9188	0	28.6	NA	NA	NA	NA	NA
CHE23	draw rein	0.572471	0	0	10.877	0	100	NA	NA	NA	NA	1328.64
CHE24	draw rein	0.946022	0	0	0	20	0	2032.17	5096.32	2.50782	7128.49	NA
CHE24	all elastic	0.929248	0	0	0	60	83.3	3401.55	5644	1.65924	9045.55	4139.25
CHE24	without elastic	0.930233	0	0	0	0	33.3	4025.1	7730.51	1.92057	11755.6	4741.1
CHE24	NOTM	0	0	0	0	66.7	42.9	5416.01	5895.42	1.08852	11311.4	2949.32
CHE24	with elastic	1.80943	0	0	0	40	42.9	NA	NA	NA	NA	3875
CHE25	draw rein	0.891062	0	0	20.4944	0	0	2173.34	4042.01	1.85982	6215.35	1393.74
CHE25	all elastic	0	1.70946	0.569818	49.5742	18.9	90	3608.54	4716.27	1.30697	8324.81	2774.8
CHE25	with elastic	2.8253	1.88353	0	72.5161	50	100	5129.76	6916.1	1.34823	12045.9	2250.35
CHE25	without elastic	0	0	0	81.0795	28.6	85.7	5235.57	6900.09	1.31792	12135.7	2193.6
CHE25	NOTM	0.75	1.5	0	83.25	12.5	71.4	10476.6	10347.5	0.987672	20824.1	2020.71
CHE26	with elastic	0	0	0	1.85115	40	0	1755.68	3924.42	2.23527	5680.1	4194.6
CHE26	without elastic	NA	NA	NA	NA	NA	NA	1925.92	4944.5	2.56734	6870.42	4907.54
CHE26	draw rein	0	0	0	2.681	50	0	2488.41	5095.9	2.04786	7584.3	4743.02
CHE26	all elastic	NA	NA	NA	NA	NA	NA	2887.44	2909.65	1.00769	5797.09	3601.25
CHE27	without elastic	3.71699	2.78774	0	32.5237	0	71.4	880.378	9976.65	11.3322	10857	10262.3
CHE27	all elastic	NA	NA	NA	NA	NA	NA	1248.54	7782.08	6.23296	9030.62	11317.8
CHE27	with elastic	0.666667	1.33333	0	3.33333	0	55.6	1370.67	4952.54	3.61322	6323.21	7358.83
CHE27	draw rein	5.8355	0.729438	0	13.1299	0	75	1419.47	7673.11	5.40561	9092.59	9073.35
CHE28	draw rein	0.895913	0.895913	0	6.27139	25	100	2797.04	4699.55	1.68019	7496.6	2587.83
CHE28	all elastic	0.788691	0	0	4.73215	0	75	4174.58	4327.62	1.03666	8502.2	2128.26
CHE28	without elastic	0	0	0	7.27354	0	72	5024.37	5677.9	1.13007	10702.3	3872.33
CHE28	with elastic	0.708483	0	0	2.83393	20	72	5370.65	6239.66	1.16181	11610.3	NA
CHE28	NOTM	0	0	0	6.28159	33	87.5	9076.7	8808.66	0.970469	17885.4	2696.15
CHE29	draw rein	0	2.36607	0	6.30953	14	100	2758.82	4225.9	1.53178	6984.72	2065.69
CHE29	all elastic	0	1.79183	0	35.8365	14	100	3313.16	4093.38	1.23549	7406.54	2214.76
CHE29	without elastic	0	13.5736	0	9.04904	0	71	3776.08	4666.28	1.23575	8442.36	2257.9
CHE29	with elastic	0	3.42857	0	17.1429	0	86	4358.77	5368.89	1.23174	9727.66	3751.18
CHE29	NOTM	0	2.95362	0	15.5065	22	89	6496.69	6313.44	0.971794	12810.1	1624.04
CHE3	draw rein	1.66391	3.32781	2.49586	10.8154	0	100	934.8	3040	3.25203	3974.8	NA
CHE3	all elastic	0.962533	3.85013	0	15.4005	16.7	71.4	1140	1520	1.33333	2660	1787.78
CHE3	NOTM	11.3267	0.871285	0	38.3365	14.3	83.3	2270	3600	1.5859	5870	4094.99
CHE3	with elastic	0	2.57143	0	36	0	100	3050	3370	1.10492	6420	NA
CHE3	without elastic	3.61094	6.31915	0	35.2067	0	100	3640	4160	1.14286	7800	NA
CHE30	draw rein	0.780864	0	0	14.0556	0	62.5	3522.2	5351.23	1.51928	8873.42	5140.54
CHE30	all elastic	0	0	0.889557	1.77911	0	57	3572.27	5493.24	1.53774	9065.5	5110.98
CHE30	with elastic	0.857143	0	0.857143	2.57143	0	71	4054.56	5371.48	1.3248	9426.04	4300.17
CHE30	without elastic	3.56053	0	0	32.9349	0	86	4755.11	5806.2	1.22104	10561.3	4202.77
CHE30	NOTM	0	0	0	3.34058	0	66	5730.54	6831.92	1.1922	12562.5	2679.58
CHE31	all elastic	1.2	1.2	1.2	0	0	80	1361.62	2486.07	1.82582	3847.69	2396.67
CHE31	without elastic	2.57143	0.857143	3.42857	0	0	100	1466.72	2210.12	1.50685	3676.84	1808.84
CHE31	draw rein	1.74523	0	1.74523	1.74523	0	71	1691.58	1480.41	0.875164	3171.99	962.388
CHE31	with elastic	0.893467	0	1.78693	0	0	86	1957.27	2206.07	1.12712	4163.34	1215.8
CHE31	NOTM	4.76539	0	0	0	0	57	3410	3550.6	1.04123	6960.6	730.288
CHE32	without elastic	3.49047	1.74523	0	13.9619	0	67	2827.55	5250.51	1.85691	8078.07	NA
CHE32	all elastic	0.857143	0	0	27.4286	0	100	3214.45	3636.78	1.13138	6851.23	NA
CHE32	with elastic	2.4	0	0	57.6	0	100	3268.57	6417.57	1.96342	9686.14	NA
CHE32	draw rein	1.71429	0	0	22.2857	25	100	4507.47	2788.66	0.618676	7296.13	2286.63
CHE32	NOTM	0.953078	0	0	57.1847	17	100	6772.03	6199.15	0.915405	12971.2	NA
CHE33	draw rein	0	0	0		0	50	3803.2	4564.71	1.20023	8367.9	2480.37
CHE33	without elastic	1.05081	0	0		0	91	5121.1	6790.68	1.32602	11911.8	2261.7
CHE33	with elastic	0	0	0		9	82	5148.16	6449.23	1.25272	11597.4	1136.87
CHE33	all elastic	NA	NA	NA	NA	0	0	5569.08	6449.56	1.1581	12018.6	2276.17
CHE33	NOTM	6.75	0	0	0	0	12.5	8023.06	8857.31	1.10398	16880.4	1549.72
CHE34	all elastic	2.25	0	5.25	2.25	37.5	62.5	1198.09	1836.52	1.53287	3034.61	NA
CHE34	without elastic	2	0	0	0	0	66.6	1358.57	1680.34	1.23684	3038.91	NA
CHE34	with elastic	NA	NA	NA	NA	NA	NA	1589.02	1838.39	1.15693	3427.4	1650.7
CHE34	draw rein	6.75	0	0	0	0	12.5	1631.67	1913.88	1.17296	3545.55	1820.28
CHE34	NOTM	1.5	0	8.25	3	25	87.5	NA	NA	NA	NA	1080.52
CHE36	draw rein	12.1027	0	0.930974	2.79292	0	50	4274.44	5614.25	1.31345	9888.69	3978.79
CHE36	with elastic	0.962106	0	0	36.56	16.7	0	7104.42	8928.99	1.25682	16033.4	3863.54
CHE36	without elastic	3.08155	0	1.02718	13.3534	0	83.3	8096.61	9579.68	1.18317	17676.3	3196.21
CHE36	NOTM	2.74077	0	0	17.3582	0	66.7	NA	NA	NA	NA	11998.8
CHE36	all elastic	2.99317	0.748293	0	14.9659	0	22.2	NA	NA	NA	NA	7571.34
CHE37	draw rein	2.25	0	5.25	2.25	37.5	62.5	931.406	1076.99	1.1563	2008.39	5353.45
CHE37	all elastic	NA	NA	NA	NA	0	0	1255.67	1426.4	1.13597	2682.07	NA
CHE37	NOTM	1.5	0	8.25	3	25	87.5	NA	NA	NA	NA	2574.27
CHE37	with elastic	2	0	0	0	0	66.6	NA	NA	NA	NA	1259.51
CHE37	without elastic	2.79695	0	9.78934	4.19543	0	100	NA	NA	NA	NA	NA
CHE38	all elastic	1.71301	0	0	18.8431	28.6	100	1714.18	2425.19	1.41478	4139.37	2819.12
CHE38	with elastic	0.820211	0.820211	0	24.6063	0	100	1725.35	2978.35	1.72623	4703.7	3338.23
CHE38	draw rein	0	1.92892	0	24.1116	0	100	1927.52	2680.67	1.39073	4608.2	2471.21
CHE38	without elastic	0.987444	0.493722	0	39.004	10	91.7	1952.71	4094.25	2.0967	6046.95	4040.36
CHE38	NOTM	8.71841	0	0	12.5933	9.1	100	3017.06	3729.57	1.23616	6746.64	2371.48
CHE4	with elastic	1.71429	0	0	9.42857	0	100	1020	2150	2.10784	3170	3222.73
CHE4	draw rein	0.938527	0	0	5.63116	0	16.7	1086.8	2774	2.55245	3860.8	6547.42
CHE4	without elastic	0.954589	0	0	7.63671			1500	3340	2.22667	4840	4989.4
CHE4	all elastic	1.7234	0	0	11.2021	20	71.4	1540	3800	2.46753	5340	6906.22
CHE4	NOTM	1.08069	0	0	8.64551			NA	NA	NA	NA	1882.18
CHE40	draw rein	1.28369	0	0	1.28369	20	100	1149.78	1733.98	1.5081	2883.76	2524.94
CHE40	without elastic	0	0.75	0	3.75	16.7	100	1221.89	1750.49	1.43262	2972.38	2006.33
CHE40	with elastic	0	1.71429	0	2.57143	0	100	1268.35	1395.53	1.10028	2663.88	1866.01
CHE40	all elastic	NA	NA	NA	NA	NA	NA	1322.17	1496.49	1.13185	2818.66	1953.04
CHE40	NOTM	0.683641	0	0	0.683641	20	100	6101.88	5363.94	0.879064	11465.8	1189.21
CHE41	without elastic	0	0	0	58.5	0	100	2253.52	3102.46	1.37672	5355.97	3060.48
CHE41	draw rein	0	0	0	61.7143	0	100	2761.49	2566.16	0.929266	5327.65	2172.12
CHE41	with elastic	1.53028	0	0	32.1359	0	100	2786.62	2267.51	0.813714	5054.13	1939.03
CHE41	all elastic	0	0	0	28.2857	50	100	3762.8	2748.86	0.730536	6511.66	2178.72
CHE41	NOTM	0	0	0	29.2326	0	100	4184.15	3274.62	0.782626	7458.77	2457.54
CHE5	draw rein	6.75	0	0	0	0	12.5	851.2	3420	4.01786	4271.2	NA
CHE5	with elastic	2.79695	0	9.78934	4.19543	0	100	1900	3500	1.84211	5400	4998.38
CHE5	all elastic	NA	NA	NA	NA	NA	NA	2860	3660	1.27972	6520	4493
CHE5	without elastic	2.25	0	5.25	2.25	37.5	62.5	3000	3390	1.13	6390
CHE5	NOTM	2	0	0	0	0	66.6	10000	9400	0.94	19400	5141.74
CHE6	with elastic	1.2	0	0	40.2	0	33.3	1450	1500	1.03448	2950	1250
CHE6	NOTM	2.47736	0	0	24.7736	0	0	3600	3800	1.05556	7400	1320
CHE6	without elastic	0	0	1.5	64.5	16.6	100	NA	NA	NA	NA	NA
CHE6	all elastic	1.77869	0	0.889344	80.041	0	0	NA	NA	NA	NA	NA
CHE6	draw rein	2.4	0	0	22.8	0	50	NA	NA	NA	NA	NA
CHE7	without elastic	2.67821	0	0	7.14188	25	50	2600	4000	1.53846	6600	4600
CHE7	with elastic	1.5	0	0	2.25	14.3	50	2700	5000	1.85185	7700	4000
CHE7	all elastic	2.7761	0	0	0.694025	0	62.5	3000	6000	2	9000	4700
CHE7	draw rein	0	0	0	2.76091	16.6	100	4560	5700	1.25	10260	4000
CHE7	NOTM	0.857143	0	0	0.857143	14.3	28.6	NA	NA	NA	NA	3600
CHE8	without elastic	0.75	0.75	0	6	25	100	1400	2900	2.07143	4300	3000
CHE8	draw rein	1.33333	1.33333	0	3.33333	44	100	2090	3040	1.45455	5130	3700
CHE8	with elastic	0	2	0	0.666667	28.6	100	3200	5100	1.59375	8300	4100
CHE8	all elastic	1.82414	1.82414	0	5.47241	42.9	83.3	3600	5000	1.38889	8600	4600
CHE8	NOTM	0	0	1.31908	2.63816	0	75	6900	6000	0.869565	12900	2200
CHE9	draw rein	9.54162	0.954162	0.954162	0.954162	0	100	3610	3230	0.894737	6840	2300
CHE9	without elastic	8.94938	0.894938	0	8.94938	28.6	57.1	3800	4100	1.07895	7900	2100
CHE9	NOTM	8	0.666667	0	10.6667	0	100	5400	5600	1.03704	11000	2000
CHE9	all elastic	13.2362	0.827265	0	3.30906	12.5	50	6700	6000	0.895522	12700	2300
CHE9	with elastic	5.22236	0	0	37.601	0	83.3	NA	NA	NA	NA	1300

## Sheet: XLSTAT_20240823_095827_1_HID
2.32979	2.32979		1550	2.32979		1890	2.32979		1.21935	2.32979		3440	2.32979		2.32979	1550		1550	1550		1890	1550		1.21935	1550		3440	1550		2.32979	1890		1550	1890		1890	1890		1.21935	1890		3440	1890		2.32979	1.21935		1550	1.21935
8.70891	8.70891		1420	8.70891		2050	8.70891		1.44366	8.70891		3470	8.70891		8.70891	1420		1420	1420		2050	1420		1.44366	1420		3470	1420		8.70891	2050		1420	2050		2050	2050		1.44366	2050		3470	2050		8.70891	1.44366		1420	1.44366
9.71541	9.71541		1650	9.71541		1960	9.71541		1.18788	9.71541		3610	9.71541		9.71541	1650		1650	1650		1960	1650		1.18788	1650		3610	1650		9.71541	1960		1650	1960		1960	1960		1.18788	1960		3610	1960		9.71541	1.18788		1650	1.18788
0.944866	0.944866		2970	0.944866		2900	0.944866		0.976431	0.944866		5870	0.944866		0.944866	2970		2970	2970		2900	2970		0.976431	2970		5870	2970		0.944866	2900		2970	2900		2900	2900		0.976431	2900		5870	2900		0.944866	0.976431		2970	0.976431
64.6547	64.6547		1800	64.6547		3800	64.6547		2.11111	64.6547		5600	64.6547		64.6547	1800		1800	1800		3800	1800		2.11111	1800		5600	1800		64.6547	3800		1800	3800		3800	3800		2.11111	3800		5600	3800		64.6547	2.11111		1800	2.11111
66.6	66.6		2600	66.6		3700	66.6		1.42308	66.6		6300	66.6		66.6	2600		2600	2600		3700	2600		1.42308	2600		6300	2600		66.6	3700		2600	3700		3700	3700		1.42308	3700		6300	3700		66.6	1.42308		2600	1.42308
66	66		3420	66		3610	66		1.05556	66		7030	66		66	3420		3420	3420		3610	3420		1.05556	3420		7030	3420		66	3610		3420	3610		3610	3610		1.05556	3610		7030	3610		66	1.05556		3420	1.05556
5.73456	5.73456		3628	5.73456		3478.5	5.73456		0.958793	5.73456		7106.5	5.73456		5.73456	3628		3628	3628		3478.5	3628		0.958793	3628		7106.5	3628		5.73456	3478.5		3628	3478.5		3478.5	3478.5		0.958793	3478.5		7106.5	3478.5		5.73456	0.958793		3628	0.958793
83.5964	83.5964		2444	83.5964		3652	83.5964		1.49427	83.5964		6096	83.5964		83.5964	2444		2444	2444		3652	2444		1.49427	2444		6096	2444		83.5964	3652		2444	3652		3652	3652		1.49427	3652		6096	3652		83.5964	1.49427		2444	1.49427
80.6404	80.6404		3087.5	80.6404		3733.5	80.6404		1.20923	80.6404		6821	80.6404		80.6404	3087.5		3087.5	3087.5		3733.5	3087.5		1.20923	3087.5		6821	3087.5		80.6404	3733.5		3087.5	3733.5		3733.5	3733.5		1.20923	3733.5		6821	3733.5		80.6404	1.20923		3087.5	1.20923
23.1429	23.1429		6631	23.1429		6110.5	23.1429		0.921505	23.1429		12741.5	23.1429		23.1429	6631		6631	6631		6110.5	6631		0.921505	6631		12741.5	6631		23.1429	6110.5		6631	6110.5		6110.5	6110.5		0.921505	6110.5		12741.5	6110.5		23.1429	0.921505		6631	0.921505
28	28		7813	28		1003	28		0.128376	28		8816	28		28	7813		7813	7813		1003	7813		0.128376	7813		8816	7813		28	1003		7813	1003		1003	1003		0.128376	1003		8816	1003		28	0.128376		7813	0.128376
47.2663	47.2663		5785	47.2663		6095	47.2663		1.05359	47.2663		11880	47.2663		47.2663	5785		5785	5785		6095	5785		1.05359	5785		11880	5785		47.2663	6095		5785	6095		6095	6095		1.05359	6095		11880	6095		47.2663	1.05359		5785	1.05359
101.114	101.114		6389	101.114		7252	101.114		1.13508	101.114		13641	101.114		101.114	6389		6389	6389		7252	6389		1.13508	6389		13641	6389		101.114	7252		6389	7252		7252	7252		1.13508	7252		13641	7252		101.114	1.13508		6389	1.13508
226	226		5917	226		7811	226		1.32009	226		13728	226		226	5917		5917	5917		7811	5917		1.32009	5917		13728	5917		226	7811		5917	7811		7811	7811		1.32009	7811		13728	7811		226	1.32009		5917	1.32009
14.5714	14.5714		4328.2	14.5714		3781	14.5714		0.873573	14.5714		8109.2	14.5714		14.5714	4328.2		4328.2	4328.2		3781	4328.2		0.873573	4328.2		8109.2	4328.2		14.5714	3781		4328.2	3781		3781	3781		0.873573	3781		8109.2	3781		14.5714	0.873573		4328.2	0.873573
62.2283	62.2283		4436	62.2283		5077	62.2283		1.1445	62.2283		9513	62.2283		62.2283	4436		4436	4436		5077	4436		1.1445	4436		9513	4436		62.2283	5077		4436	5077		5077	5077		1.1445	5077		9513	5077		62.2283	1.1445		4436	1.1445
83.3614	83.3614		4412	83.3614		5588	83.3614		1.26655	83.3614		10000	83.3614		83.3614	4412		4412	4412		5588	4412		1.26655	4412		10000	4412		83.3614	5588		4412	5588		5588	5588		1.26655	5588		10000	5588		83.3614	1.26655		4412	1.26655
73.1017	73.1017		4826	73.1017		5637	73.1017		1.16805	73.1017		10463	73.1017		73.1017	4826		4826	4826		5637	4826		1.16805	4826		10463	4826		73.1017	5637		4826	5637		5637	5637		1.16805	5637		10463	5637		73.1017	1.16805		4826	1.16805
5.25	5.25		992	5.25		2380.5	5.25		2.3997	5.25		3372.5	5.25		5.25	992		992	992		2380.5	992		2.3997	992		3372.5	992		5.25	2380.5		992	2380.5		2380.5	2380.5		2.3997	2380.5		3372.5	2380.5		5.25	2.3997		992	2.3997
3.64235	3.64235		1157.1	3.64235		2589.7	3.64235		2.2381	3.64235		3746.8	3.64235		3.64235	1157.1		1157.1	1157.1		2589.7	1157.1		2.2381	1157.1		3746.8	1157.1		3.64235	2589.7		1157.1	2589.7		2589.7	2589.7		2.2381	2589.7		3746.8	2589.7		3.64235	2.2381		1157.1	2.2381
14.0001	14.0001		1645	14.0001		2835	14.0001		1.7234	14.0001		4480	14.0001		14.0001	1645		1645	1645		2835	1645		1.7234	1645		4480	1645		14.0001	2835		1645	2835		2835	2835		1.7234	2835		4480	2835		14.0001	1.7234		1645	1.7234
2.57143	2.57143		2954	2.57143		2069	2.57143		0.700406	2.57143		5023	2.57143		2.57143	2954		2954	2954		2069	2954		0.700406	2954		5023	2954		2.57143	2069		2954	2069		2069	2069		0.700406	2069		5023	2069		2.57143	0.700406		2954	0.700406
10.2857	10.2857		3161	10.2857		4061	10.2857		1.28472	10.2857		7222	10.2857		10.2857	3161		3161	3161		4061	3161		1.28472	3161		7222	3161		10.2857	4061		3161	4061		4061	4061		1.28472	4061		7222	4061		10.2857	1.28472		3161	1.28472
66.3616	66.3616		3522.6	66.3616		5863.4	66.3616		1.66451	66.3616		9386	66.3616		66.3616	3522.6		3522.6	3522.6		5863.4	3522.6		1.66451	3522.6		9386	3522.6		66.3616	5863.4		3522.6	5863.4		5863.4	5863.4		1.66451	5863.4		9386	5863.4		66.3616	1.66451		3522.6	1.66451
87.6189	87.6189		3950	87.6189		6305	87.6189		1.5962	87.6189		10255	87.6189		87.6189	3950		3950	3950		6305	3950		1.5962	3950		10255	3950		87.6189	6305		3950	6305		6305	6305		1.5962	6305		10255	6305		87.6189	1.5962		3950	1.5962
0	0		5950	0		7066	0		1.18756	0		13016	0		0	5950		5950	5950		7066	5950		1.18756	5950		13016	5950		0	7066		5950	7066		7066	7066		1.18756	7066		13016	7066		0	1.18756		5950	1.18756
91.0257	91.0257		5953	91.0257		7605	91.0257		1.27751	91.0257		13558	91.0257		91.0257	5953		5953	5953		7605	5953		1.27751	5953		13558	5953		91.0257	7605		5953	7605		7605	7605		1.27751	7605		13558	7605		91.0257	1.27751		5953	1.27751
10.9192	10.9192		1767	10.9192		2606	10.9192		1.47482	10.9192		4373	10.9192		10.9192	1767		1767	1767		2606	1767		1.47482	1767		4373	1767		10.9192	2606		1767	2606		2606	2606		1.47482	2606		4373	2606		10.9192	1.47482		1767	1.47482
9.42857	9.42857		2783.5	9.42857		6072.4	9.42857		2.18157	9.42857		8855.9	9.42857		9.42857	2783.5		2783.5	2783.5		6072.4	2783.5		2.18157	2783.5		8855.9	2783.5		9.42857	6072.4		2783.5	6072.4		6072.4	6072.4		2.18157	6072.4		8855.9	6072.4		9.42857	2.18157		2783.5	2.18157
22.2857	22.2857		4715.5	22.2857		6985	22.2857		1.48129	22.2857		11700.5	22.2857		22.2857	4715.5		4715.5	4715.5		6985	4715.5		1.48129	4715.5		11700.5	4715.5		22.2857	6985		4715.5	6985		6985	6985		1.48129	6985		11700.5	6985		22.2857	1.48129		4715.5	1.48129
54.6549	54.6549		9183	54.6549		9608	54.6549		1.04628	54.6549		18791	54.6549		54.6549	9183		9183	9183		9608	9183		1.04628	9183		18791	9183		54.6549	9608		9183	9608		9608	9608		1.04628	9608		18791	9608		54.6549	1.04628		9183	1.04628
64.8259	64.8259		2237.38	64.8259		4985.63	64.8259		2.22833	64.8259		7223.01	64.8259		64.8259	2237.38		2237.38	2237.38		4985.63	2237.38		2.22833	2237.38		7223.01	2237.38		64.8259	4985.63		2237.38	4985.63		4985.63	4985.63		2.22833	4985.63		7223.01	4985.63		64.8259	2.22833		2237.38	2.22833
14.6547	14.6547		4394.84	14.6547		5226.07	14.6547		1.18914	14.6547		9620.91	14.6547		14.6547	4394.84		4394.84	4394.84		5226.07	4394.84		1.18914	4394.84		9620.91	4394.84		14.6547	5226.07		4394.84	5226.07		5226.07	5226.07		1.18914	5226.07		9620.91	5226.07		14.6547	1.18914		4394.84	1.18914
55.544	55.544		6553.55	55.544		6750.64	55.544		1.03007	55.544		13304.2	55.544		55.544	6553.55		6553.55	6553.55		6750.64	6553.55		1.03007	6553.55		13304.2	6553.55		55.544	6750.64		6553.55	6750.64		6750.64	6750.64		1.03007	6750.64		13304.2	6750.64		55.544	1.03007		6553.55	1.03007
46.6367	46.6367		10250.4	46.6367		9450.33	46.6367		0.921948	46.6367		19700.7	46.6367		46.6367	10250.4		10250.4	10250.4		9450.33	10250.4		0.921948	10250.4		19700.7	10250.4		46.6367	9450.33		10250.4	9450.33		9450.33	9450.33		0.921948	9450.33		19700.7	9450.33		46.6367	0.921948		10250.4	0.921948
0.918438	0.918438		1312.92	0.918438		4900.49	0.918438		3.7325	0.918438		6213.42	0.918438		0.918438	1312.92		1312.92	1312.92		4900.49	1312.92		3.7325	1312.92		6213.42	1312.92		0.918438	4900.49		1312.92	4900.49		4900.49	4900.49		3.7325	4900.49		6213.42	4900.49		0.918438	3.7325		1312.92	3.7325
53.569	53.569		1716.99	53.569		5022.39	53.569		2.92511	53.569		6739.37	53.569		53.569	1716.99		1716.99	1716.99		5022.39	1716.99		2.92511	1716.99		6739.37	1716.99		53.569	5022.39		1716.99	5022.39		5022.39	5022.39		2.92511	5022.39		6739.37	5022.39		53.569	2.92511		1716.99	2.92511
37.5031	37.5031		2105.83	37.5031		4978.66	37.5031		2.36422	37.5031		7084.5	37.5031		37.5031	2105.83		2105.83	2105.83		4978.66	2105.83		2.36422	2105.83		7084.5	2105.83		37.5031	4978.66		2105.83	4978.66		4978.66	4978.66		2.36422	4978.66		7084.5	4978.66		37.5031	2.36422		2105.83	2.36422
32.3004	32.3004		1999.31	32.3004		5465.62	32.3004		2.73376	32.3004		7464.93	32.3004		32.3004	1999.31		1999.31	1999.31		5465.62	1999.31		2.73376	1999.31		7464.93	1999.31		32.3004	5465.62		1999.31	5465.62		5465.62	5465.62		2.73376	5465.62		7464.93	5465.62		32.3004	2.73376		1999.31	2.73376
12.4926	12.4926		5468.9	12.4926		7111.7	12.4926		1.30039	12.4926		12580.6	12.4926		12.4926	5468.9		5468.9	5468.9		7111.7	5468.9		1.30039	5468.9		12580.6	5468.9		12.4926	7111.7		5468.9	7111.7		7111.7	7111.7		1.30039	7111.7		12580.6	7111.7		12.4926	1.30039		5468.9	1.30039
3.64228	3.64228		782.8	3.64228		1577	3.64228		2.01456	3.64228		2359.8	3.64228		3.64228	782.8		782.8	782.8		1577	782.8		2.01456	782.8		2359.8	782.8		3.64228	1577		782.8	1577		1577	1577		2.01456	1577		2359.8	1577		3.64228	2.01456		782.8	2.01456
8.44393	8.44393		1190	8.44393		2740	8.44393		2.30252	8.44393		3930	8.44393		8.44393	1190		1190	1190		2740	1190		2.30252	1190		3930	1190		8.44393	2740		1190	2740		2740	2740		2.30252	2740		3930	2740		8.44393	2.30252		1190	2.30252
7.73778	7.73778		1330	7.73778		2640	7.73778		1.98496	7.73778		3970	7.73778		7.73778	1330		1330	1330		2640	1330		1.98496	1330		3970	1330		7.73778	2640		1330	2640		2640	2640		1.98496	2640		3970	2640		7.73778	1.98496		1330	1.98496
10.0583	10.0583		1630	10.0583		3270	10.0583		2.00613	10.0583		4900	10.0583		10.0583	1630		1630	1630		3270	1630		2.00613	1630		4900	1630		10.0583	3270		1630	3270		3270	3270		2.00613	3270		4900	3270		10.0583	2.00613		1630	2.00613
8.63683	8.63683		2230	8.63683		3000	8.63683		1.34529	8.63683		5230	8.63683		8.63683	2230		2230	2230		3000	2230		1.34529	2230		5230	2230		8.63683	3000		2230	3000		3000	3000		1.34529	3000		5230	3000		8.63683	1.34529		2230	1.34529
16.1009	16.1009		712.453	16.1009		2386.42	16.1009		3.34958	16.1009		3098.87	16.1009		16.1009	712.453		712.453	712.453		2386.42	712.453		3.34958	712.453		3098.87	712.453		16.1009	2386.42		712.453	2386.42		2386.42	2386.42		3.34958	2386.42		3098.87	2386.42		16.1009	3.34958		712.453	3.34958
0	0		1592.23	0		2625.76	0		1.6491	0		4217.99	0		0	1592.23		1592.23	1592.23		2625.76	1592.23		1.6491	1592.23		4217.99	1592.23		0	2625.76		1592.23	2625.76		2625.76	2625.76		1.6491	2625.76		4217.99	2625.76		0	1.6491		1592.23	1.6491
4.62328	4.62328		1417.73	4.62328		2801.82	4.62328		1.97627	4.62328		4219.55	4.62328		4.62328	1417.73		1417.73	1417.73		2801.82	1417.73		1.97627	1417.73		4219.55	1417.73		4.62328	2801.82		1417.73	2801.82		2801.82	2801.82		1.97627	2801.82		4219.55	2801.82		4.62328	1.97627		1417.73	1.97627
0	0		1517.66	0		3473.78	0		2.28891	0		4991.44	0		0	1517.66		1517.66	1517.66		3473.78	1517.66		2.28891	1517.66		4991.44	1517.66		0	3473.78		1517.66	3473.78		3473.78	3473.78		2.28891	3473.78		4991.44	3473.78		0	2.28891		1517.66	2.28891
35.3306	35.3306		2667.31	35.3306		5864.32	35.3306		2.19859	35.3306		8531.63	35.3306		35.3306	2667.31		2667.31	2667.31		5864.32	2667.31		2.19859	2667.31		8531.63	2667.31		35.3306	5864.32		2667.31	5864.32		5864.32	5864.32		2.19859	5864.32		8531.63	5864.32		35.3306	2.19859		2667.31	2.19859
36.0908	36.0908		3067.59	36.0908		4679.05	36.0908		1.52532	36.0908		7746.64	36.0908		36.0908	3067.59		3067.59	3067.59		4679.05	3067.59		1.52532	3067.59		7746.64	3067.59		36.0908	4679.05		3067.59	4679.05		4679.05	4679.05		1.52532	4679.05		7746.64	4679.05		36.0908	1.52532		3067.59	1.52532
0.916785	0.916785		5240	0.916785		5551	0.916785		1.06	0.916785		10791	0.916785		0.916785	5240		5240	5240		5551	5240		1.06	5240		10791	5240		0.916785	5551		5240	5551		5551	5551		1.06	5551		10791	5551		0.916785	1.06		5240	1.06
36.8204	36.8204		1567.45	36.8204		4265.42	36.8204		2.72125	36.8204		5832.86	36.8204		36.8204	1567.45		1567.45	1567.45		4265.42	1567.45		2.72125	1567.45		5832.86	1567.45		36.8204	4265.42		1567.45	4265.42		4265.42	4265.42		2.72125	4265.42		5832.86	4265.42		36.8204	2.72125		1567.45	2.72125
46.7188	46.7188		1595.86	46.7188		5119.29	46.7188		3.20786	46.7188		6715.14	46.7188		46.7188	1595.86		1595.86	1595.86		5119.29	1595.86		3.20786	1595.86		6715.14	1595.86		46.7188	5119.29		1595.86	5119.29		5119.29	5119.29		3.20786	5119.29		6715.14	5119.29		46.7188	3.20786		1595.86	3.20786
20.2129	20.2129		5301.97	20.2129		5277.55	20.2129		0.995394	20.2129		10579.5	20.2129		20.2129	5301.97		5301.97	5301.97		5277.55	5301.97		0.995394	5301.97		10579.5	5301.97		20.2129	5277.55		5301.97	5277.55		5277.55	5277.55		0.995394	5277.55		10579.5	5277.55		20.2129	0.995394		5301.97	0.995394
59.9751	59.9751		2306.66	59.9751		3399.19	59.9751		1.47364	59.9751		5705.85	59.9751		59.9751	2306.66		2306.66	2306.66		3399.19	2306.66		1.47364	2306.66		5705.85	2306.66		59.9751	3399.19		2306.66	3399.19		3399.19	3399.19		1.47364	3399.19		5705.85	3399.19		59.9751	1.47364		2306.66	1.47364
0	0		2032.17	0		5096.32	0		2.50782	0		7128.49	0		0	2032.17		2032.17	2032.17		5096.32	2032.17		2.50782	2032.17		7128.49	2032.17		0	5096.32		2032.17	5096.32		5096.32	5096.32		2.50782	5096.32		7128.49	5096.32		0	2.50782		2032.17	2.50782
0	0		3401.55	0		5644	0		1.65924	0		9045.55	0		0	3401.55		3401.55	3401.55		5644	3401.55		1.65924	3401.55		9045.55	3401.55		0	5644		3401.55	5644		5644	5644		1.65924	5644		9045.55	5644		0	1.65924		3401.55	1.65924
0	0		5416.01	0		5895.42	0		1.08852	0		11311.4	0		0	5416.01		5416.01	5416.01		5895.42	5416.01		1.08852	5416.01		11311.4	5416.01		0	5895.42		5416.01	5895.42		5895.42	5895.42		1.08852	5895.42		11311.4	5895.42		0	1.08852		5416.01	1.08852
0	0		4025.1	0		7730.51	0		1.92057	0		11755.6	0		0	4025.1		4025.1	4025.1		7730.51	4025.1		1.92057	4025.1		11755.6	4025.1		0	7730.51		4025.1	7730.51		7730.51	7730.51		1.92057	7730.51		11755.6	7730.51		0	1.92057		4025.1	1.92057
20.4944	20.4944		2173.34	20.4944		4042.01	20.4944		1.85982	20.4944		6215.35	20.4944		20.4944	2173.34		2173.34	2173.34		4042.01	2173.34		1.85982	2173.34		6215.35	2173.34		20.4944	4042.01		2173.34	4042.01		4042.01	4042.01		1.85982	4042.01		6215.35	4042.01		20.4944	1.85982		2173.34	1.85982
49.5742	49.5742		3608.54	49.5742		4716.27	49.5742		1.30697	49.5742		8324.81	49.5742		49.5742	3608.54		3608.54	3608.54		4716.27	3608.54		1.30697	3608.54		8324.81	3608.54		49.5742	4716.27		3608.54	4716.27		4716.27	4716.27		1.30697	4716.27		8324.81	4716.27		49.5742	1.30697		3608.54	1.30697
72.5161	72.5161		5129.76	72.5161		6916.1	72.5161		1.34823	72.5161		12045.9	72.5161		72.5161	5129.76		5129.76	5129.76		6916.1	5129.76		1.34823	5129.76		12045.9	5129.76		72.5161	6916.1		5129.76	6916.1		6916.1	6916.1		1.34823	6916.1		12045.9	6916.1		72.5161	1.34823		5129.76	1.34823
81.0795	81.0795		5235.57	81.0795		6900.09	81.0795		1.31792	81.0795		12135.7	81.0795		81.0795	5235.57		5235.57	5235.57		6900.09	5235.57		1.31792	5235.57		12135.7	5235.57		81.0795	6900.09		5235.57	6900.09		6900.09	6900.09		1.31792	6900.09		12135.7	6900.09		81.0795	1.31792		5235.57	1.31792
83.25	83.25		10476.6	83.25		10347.5	83.25		0.987672	83.25		20824.1	83.25		83.25	10476.6		10476.6	10476.6		10347.5	10476.6		0.987672	10476.6		20824.1	10476.6		83.25	10347.5		10476.6	10347.5		10347.5	10347.5		0.987672	10347.5		20824.1	10347.5		83.25	0.987672		10476.6	0.987672
1.85115	1.85115		1755.68	1.85115		3924.42	1.85115		2.23527	1.85115		5680.1	1.85115		1.85115	1755.68		1755.68	1755.68		3924.42	1755.68		2.23527	1755.68		5680.1	1755.68		1.85115	3924.42		1755.68	3924.42		3924.42	3924.42		2.23527	3924.42		5680.1	3924.42		1.85115	2.23527		1755.68	2.23527
2.681	2.681		2488.41	2.681		5095.9	2.681		2.04786	2.681		7584.3	2.681		2.681	2488.41		2488.41	2488.41		5095.9	2488.41		2.04786	2488.41		7584.3	2488.41		2.681	5095.9		2488.41	5095.9		5095.9	5095.9		2.04786	5095.9		7584.3	5095.9		2.681	2.04786		2488.41	2.04786
3.33333	3.33333		1370.67	3.33333		4952.54	3.33333		3.61322	3.33333		6323.21	3.33333		3.33333	1370.67		1370.67	1370.67		4952.54	1370.67		3.61322	1370.67		6323.21	1370.67		3.33333	4952.54		1370.67	4952.54		4952.54	4952.54		3.61322	4952.54		6323.21	4952.54		3.33333	3.61322		1370.67	3.61322
13.1299	13.1299		1419.47	13.1299		7673.11	13.1299		5.40561	13.1299		9092.59	13.1299		13.1299	1419.47		1419.47	1419.47		7673.11	1419.47		5.40561	1419.47		9092.59	1419.47		13.1299	7673.11		1419.47	7673.11		7673.11	7673.11		5.40561	7673.11		9092.59	7673.11		13.1299	5.40561		1419.47	5.40561
32.5237	32.5237		880.378	32.5237		9976.65	32.5237		11.3322	32.5237		10857	32.5237		32.5237	880.378		880.378	880.378		9976.65	880.378		11.3322	880.378		10857	880.378		32.5237	9976.65		880.378	9976.65		9976.65	9976.65		11.3322	9976.65		10857	9976.65		32.5237	11.3322		880.378	11.3322
6.27139	6.27139		2797.04	6.27139		4699.55	6.27139		1.68019	6.27139		7496.6	6.27139		6.27139	2797.04		2797.04	2797.04		4699.55	2797.04		1.68019	2797.04		7496.6	2797.04		6.27139	4699.55		2797.04	4699.55		4699.55	4699.55		1.68019	4699.55		7496.6	4699.55		6.27139	1.68019		2797.04	1.68019
4.73215	4.73215		4174.58	4.73215		4327.62	4.73215		1.03666	4.73215		8502.2	4.73215		4.73215	4174.58		4174.58	4174.58		4327.62	4174.58		1.03666	4174.58		8502.2	4174.58		4.73215	4327.62		4174.58	4327.62		4327.62	4327.62		1.03666	4327.62		8502.2	4327.62		4.73215	1.03666		4174.58	1.03666
7.27354	7.27354		5024.37	7.27354		5677.9	7.27354		1.13007	7.27354		10702.3	7.27354		7.27354	5024.37		5024.37	5024.37		5677.9	5024.37		1.13007	5024.37		10702.3	5024.37		7.27354	5677.9		5024.37	5677.9		5677.9	5677.9		1.13007	5677.9		10702.3	5677.9		7.27354	1.13007		5024.37	1.13007
2.83393	2.83393		5370.65	2.83393		6239.66	2.83393		1.16181	2.83393		11610.3	2.83393		2.83393	5370.65		5370.65	5370.65		6239.66	5370.65		1.16181	5370.65		11610.3	5370.65		2.83393	6239.66		5370.65	6239.66		6239.66	6239.66		1.16181	6239.66		11610.3	6239.66		2.83393	1.16181		5370.65	1.16181
6.28159	6.28159		9076.7	6.28159		8808.66	6.28159		0.970469	6.28159		17885.4	6.28159		6.28159	9076.7		9076.7	9076.7		8808.66	9076.7		0.970469	9076.7		17885.4	9076.7		6.28159	8808.66		9076.7	8808.66		8808.66	8808.66		0.970469	8808.66		17885.4	8808.66		6.28159	0.970469		9076.7	0.970469
6.30953	6.30953		2758.82	6.30953		4225.9	6.30953		1.53178	6.30953		6984.72	6.30953		6.30953	2758.82		2758.82	2758.82		4225.9	2758.82		1.53178	2758.82		6984.72	2758.82		6.30953	4225.9		2758.82	4225.9		4225.9	4225.9		1.53178	4225.9		6984.72	4225.9		6.30953	1.53178		2758.82	1.53178
35.8365	35.8365		3313.16	35.8365		4093.38	35.8365		1.23549	35.8365		7406.54	35.8365		35.8365	3313.16		3313.16	3313.16		4093.38	3313.16		1.23549	3313.16		7406.54	3313.16		35.8365	4093.38		3313.16	4093.38		4093.38	4093.38		1.23549	4093.38		7406.54	4093.38		35.8365	1.23549		3313.16	1.23549
9.04904	9.04904		3776.08	9.04904		4666.28	9.04904		1.23575	9.04904		8442.36	9.04904		9.04904	3776.08		3776.08	3776.08		4666.28	3776.08		1.23575	3776.08		8442.36	3776.08		9.04904	4666.28		3776.08	4666.28		4666.28	4666.28		1.23575	4666.28		8442.36	4666.28		9.04904	1.23575		3776.08	1.23575
17.1429	17.1429		4358.77	17.1429		5368.89	17.1429		1.23174	17.1429		9727.66	17.1429		17.1429	4358.77		4358.77	4358.77		5368.89	4358.77		1.23174	4358.77		9727.66	4358.77		17.1429	5368.89		4358.77	5368.89		5368.89	5368.89		1.23174	5368.89		9727.66	5368.89		17.1429	1.23174		4358.77	1.23174
15.5065	15.5065		6496.69	15.5065		6313.44	15.5065		0.971794	15.5065		12810.1	15.5065		15.5065	6496.69		6496.69	6496.69		6313.44	6496.69		0.971794	6496.69		12810.1	6496.69		15.5065	6313.44		6496.69	6313.44		6313.44	6313.44		0.971794	6313.44		12810.1	6313.44		15.5065	0.971794		6496.69	0.971794
15.4005	15.4005		1140	15.4005		1520	15.4005		1.33333	15.4005		2660	15.4005		15.4005	1140		1140	1140		1520	1140		1.33333	1140		2660	1140		15.4005	1520		1140	1520		1520	1520		1.33333	1520		2660	1520		15.4005	1.33333		1140	1.33333
10.8154	10.8154		934.8	10.8154		3040	10.8154		3.25203	10.8154		3974.8	10.8154		10.8154	934.8		934.8	934.8		3040	934.8		3.25203	934.8		3974.8	934.8		10.8154	3040		934.8	3040		3040	3040		3.25203	3040		3974.8	3040		10.8154	3.25203		934.8	3.25203
38.3365	38.3365		2270	38.3365		3600	38.3365		1.5859	38.3365		5870	38.3365		38.3365	2270		2270	2270		3600	2270		1.5859	2270		5870	2270		38.3365	3600		2270	3600		3600	3600		1.5859	3600		5870	3600		38.3365	1.5859		2270	1.5859
36	36		3050	36		3370	36		1.10492	36		6420	36		36	3050		3050	3050		3370	3050		1.10492	3050		6420	3050		36	3370		3050	3370		3370	3370		1.10492	3370		6420	3370		36	1.10492		3050	1.10492
35.2067	35.2067		3640	35.2067		4160	35.2067		1.14286	35.2067		7800	35.2067		35.2067	3640		3640	3640		4160	3640		1.14286	3640		7800	3640		35.2067	4160		3640	4160		4160	4160		1.14286	4160		7800	4160		35.2067	1.14286		3640	1.14286
14.0556	14.0556		3522.2	14.0556		5351.23	14.0556		1.51928	14.0556		8873.42	14.0556		14.0556	3522.2		3522.2	3522.2		5351.23	3522.2		1.51928	3522.2		8873.42	3522.2		14.0556	5351.23		3522.2	5351.23		5351.23	5351.23		1.51928	5351.23		8873.42	5351.23		14.0556	1.51928		3522.2	1.51928
1.77911	1.77911		3572.27	1.77911		5493.24	1.77911		1.53774	1.77911		9065.5	1.77911		1.77911	3572.27		3572.27	3572.27		5493.24	3572.27		1.53774	3572.27		9065.5	3572.27		1.77911	5493.24		3572.27	5493.24		5493.24	5493.24		1.53774	5493.24		9065.5	5493.24		1.77911	1.53774		3572.27	1.53774
2.57143	2.57143		4054.56	2.57143		5371.48	2.57143		1.3248	2.57143		9426.04	2.57143		2.57143	4054.56		4054.56	4054.56		5371.48	4054.56		1.3248	4054.56		9426.04	4054.56		2.57143	5371.48		4054.56	5371.48		5371.48	5371.48		1.3248	5371.48		9426.04	5371.48		2.57143	1.3248		4054.56	1.3248
32.9349	32.9349		4755.11	32.9349		5806.2	32.9349		1.22104	32.9349		10561.3	32.9349		32.9349	4755.11		4755.11	4755.11		5806.2	4755.11		1.22104	4755.11		10561.3	4755.11		32.9349	5806.2		4755.11	5806.2		5806.2	5806.2		1.22104	5806.2		10561.3	5806.2		32.9349	1.22104		4755.11	1.22104
3.34058	3.34058		5730.54	3.34058		6831.92	3.34058		1.1922	3.34058		12562.5	3.34058		3.34058	5730.54		5730.54	5730.54		6831.92	5730.54		1.1922	5730.54		12562.5	5730.54		3.34058	6831.92		5730.54	6831.92		6831.92	6831.92		1.1922	6831.92		12562.5	6831.92		3.34058	1.1922		5730.54	1.1922
1.74523	1.74523		1691.58	1.74523		1480.41	1.74523		0.875164	1.74523		3171.99	1.74523		1.74523	1691.58		1691.58	1691.58		1480.41	1691.58		0.875164	1691.58		3171.99	1691.58		1.74523	1480.41		1691.58	1480.41		1480.41	1480.41		0.875164	1480.41		3171.99	1480.41		1.74523	0.875164		1691.58	0.875164
0	0		1466.72	0		2210.12	0		1.50685	0		3676.84	0		0	1466.72		1466.72	1466.72		2210.12	1466.72		1.50685	1466.72		3676.84	1466.72		0	2210.12		1466.72	2210.12		2210.12	2210.12		1.50685	2210.12		3676.84	2210.12		0	1.50685		1466.72	1.50685
0	0		1361.62	0		2486.07	0		1.82582	0		3847.69	0		0	1361.62		1361.62	1361.62		2486.07	1361.62		1.82582	1361.62		3847.69	1361.62		0	2486.07		1361.62	2486.07		2486.07	2486.07		1.82582	2486.07		3847.69	2486.07		0	1.82582		1361.62	1.82582
0	0		1957.27	0		2206.07	0		1.12712	0		4163.34	0		0	1957.27		1957.27	1957.27		2206.07	1957.27		1.12712	1957.27		4163.34	1957.27		0	2206.07		1957.27	2206.07		2206.07	2206.07		1.12712	2206.07		4163.34	2206.07		0	1.12712		1957.27	1.12712
0	0		3410	0		3550.6	0		1.04123	0		6960.6	0		0	3410		3410	3410		3550.6	3410		1.04123	3410		6960.6	3410		0	3550.6		3410	3550.6		3550.6	3550.6		1.04123	3550.6		6960.6	3550.6		0	1.04123		3410	1.04123
27.4286	27.4286		3214.45	27.4286		3636.78	27.4286		1.13138	27.4286		6851.23	27.4286		27.4286	3214.45		3214.45	3214.45		3636.78	3214.45		1.13138	3214.45		6851.23	3214.45		27.4286	3636.78		3214.45	3636.78		3636.78	3636.78		1.13138	3636.78		6851.23	3636.78		27.4286	1.13138		3214.45	1.13138
22.2857	22.2857		4507.47	22.2857		2788.66	22.2857		0.618676	22.2857		7296.13	22.2857		22.2857	4507.47		4507.47	4507.47		2788.66	4507.47		0.618676	4507.47		7296.13	4507.47		22.2857	2788.66		4507.47	2788.66		2788.66	2788.66		0.618676	2788.66		7296.13	2788.66		22.2857	0.618676		4507.47	0.618676
13.9619	13.9619		2827.55	13.9619		5250.51	13.9619		1.85691	13.9619		8078.07	13.9619		13.9619	2827.55		2827.55	2827.55		5250.51	2827.55		1.85691	2827.55		8078.07	2827.55		13.9619	5250.51		2827.55	5250.51		5250.51	5250.51		1.85691	5250.51		8078.07	5250.51		13.9619	1.85691		2827.55	1.85691
57.6	57.6		3268.57	57.6		6417.57	57.6		1.96342	57.6		9686.14	57.6		57.6	3268.57		3268.57	3268.57		6417.57	3268.57		1.96342	3268.57		9686.14	3268.57		57.6	6417.57		3268.57	6417.57		6417.57	6417.57		1.96342	6417.57		9686.14	6417.57		57.6	1.96342		3268.57	1.96342
57.1847	57.1847		6772.03	57.1847		6199.15	57.1847		0.915405	57.1847		12971.2	57.1847		57.1847	6772.03		6772.03	6772.03		6199.15	6772.03		0.915405	6772.03		12971.2	6772.03		57.1847	6199.15		6772.03	6199.15		6199.15	6199.15		0.915405	6199.15		12971.2	6199.15		57.1847	0.915405		6772.03	0.915405
0	0		8023.06	0		8857.31	0		1.10398	0		16880.4	0		0	8023.06		8023.06	8023.06		8857.31	8023.06		1.10398	8023.06		16880.4	8023.06		0	8857.31		8023.06	8857.31		8857.31	8857.31		1.10398	8857.31		16880.4	8857.31		0	1.10398		8023.06	1.10398
2.25	2.25		1198.09	2.25		1836.52	2.25		1.53287	2.25		3034.61	2.25		2.25	1198.09		1198.09	1198.09		1836.52	1198.09		1.53287	1198.09		3034.61	1198.09		2.25	1836.52		1198.09	1836.52		1836.52	1836.52		1.53287	1836.52		3034.61	1836.52		2.25	1.53287		1198.09	1.53287
0	0		1358.57	0		1680.34	0		1.23684	0		3038.91	0		0	1358.57		1358.57	1358.57		1680.34	1358.57		1.23684	1358.57		3038.91	1358.57		0	1680.34		1358.57	1680.34		1680.34	1680.34		1.23684	1680.34		3038.91	1680.34		0	1.23684		1358.57	1.23684
0	0		1631.67	0		1913.88	0		1.17296	0		3545.55	0		0	1631.67		1631.67	1631.67		1913.88	1631.67		1.17296	1631.67		3545.55	1631.67		0	1913.88		1631.67	1913.88		1913.88	1913.88		1.17296	1913.88		3545.55	1913.88		0	1.17296		1631.67	1.17296
2.79292	2.79292		4274.44	2.79292		5614.25	2.79292		1.31345	2.79292		9888.69	2.79292		2.79292	4274.44		4274.44	4274.44		5614.25	4274.44		1.31345	4274.44		9888.69	4274.44		2.79292	5614.25		4274.44	5614.25		5614.25	5614.25		1.31345	5614.25		9888.69	5614.25		2.79292	1.31345		4274.44	1.31345
36.56	36.56		7104.42	36.56		8928.99	36.56		1.25682	36.56		16033.4	36.56		36.56	7104.42		7104.42	7104.42		8928.99	7104.42		1.25682	7104.42		16033.4	7104.42		36.56	8928.99		7104.42	8928.99		8928.99	8928.99		1.25682	8928.99		16033.4	8928.99		36.56	1.25682		7104.42	1.25682
13.3534	13.3534		8096.61	13.3534		9579.68	13.3534		1.18317	13.3534		17676.3	13.3534		13.3534	8096.61		8096.61	8096.61		9579.68	8096.61		1.18317	8096.61		17676.3	8096.61		13.3534	9579.68		8096.61	9579.68		9579.68	9579.68		1.18317	9579.68		17676.3	9579.68		13.3534	1.18317		8096.61	1.18317
2.25	2.25		931.406	2.25		1076.99	2.25		1.1563	2.25		2008.39	2.25		2.25	931.406		931.406	931.406		1076.99	931.406		1.1563	931.406		2008.39	931.406		2.25	1076.99		931.406	1076.99		1076.99	1076.99		1.1563	1076.99		2008.39	1076.99		2.25	1.1563		931.406	1.1563
18.8431	18.8431		1714.18	18.8431		2425.19	18.8431		1.41478	18.8431		4139.37	18.8431		18.8431	1714.18		1714.18	1714.18		2425.19	1714.18		1.41478	1714.18		4139.37	1714.18		18.8431	2425.19		1714.18	2425.19		2425.19	2425.19		1.41478	2425.19		4139.37	2425.19		18.8431	1.41478		1714.18	1.41478
24.1116	24.1116		1927.52	24.1116		2680.67	24.1116		1.39073	24.1116		4608.2	24.1116		24.1116	1927.52		1927.52	1927.52		2680.67	1927.52		1.39073	1927.52		4608.2	1927.52		24.1116	2680.67		1927.52	2680.67		2680.67	2680.67		1.39073	2680.67		4608.2	2680.67		24.1116	1.39073		1927.52	1.39073
24.6063	24.6063		1725.35	24.6063		2978.35	24.6063		1.72623	24.6063		4703.7	24.6063		24.6063	1725.35		1725.35	1725.35		2978.35	1725.35		1.72623	1725.35		4703.7	1725.35		24.6063	2978.35		1725.35	2978.35		2978.35	2978.35		1.72623	2978.35		4703.7	2978.35		24.6063	1.72623		1725.35	1.72623
39.004	39.004		1952.71	39.004		4094.25	39.004		2.0967	39.004		6046.95	39.004		39.004	1952.71		1952.71	1952.71		4094.25	1952.71		2.0967	1952.71		6046.95	1952.71		39.004	4094.25		1952.71	4094.25		4094.25	4094.25		2.0967	4094.25		6046.95	4094.25		39.004	2.0967		1952.71	2.0967
12.5933	12.5933		3017.06	12.5933		3729.57	12.5933		1.23616	12.5933		6746.64	12.5933		12.5933	3017.06		3017.06	3017.06		3729.57	3017.06		1.23616	3017.06		6746.64	3017.06		12.5933	3729.57		3017.06	3729.57		3729.57	3729.57		1.23616	3729.57		6746.64	3729.57		12.5933	1.23616		3017.06	1.23616
9.42857	9.42857		1020	9.42857		2150	9.42857		2.10784	9.42857		3170	9.42857		9.42857	1020		1020	1020		2150	1020		2.10784	1020		3170	1020		9.42857	2150		1020	2150		2150	2150		2.10784	2150		3170	2150		9.42857	2.10784		1020	2.10784
5.63116	5.63116		1086.8	5.63116		2774	5.63116		2.55245	5.63116		3860.8	5.63116		5.63116	1086.8		1086.8	1086.8		2774	1086.8		2.55245	1086.8		3860.8	1086.8		5.63116	2774		1086.8	2774		2774	2774		2.55245	2774		3860.8	2774		5.63116	2.55245		1086.8	2.55245
7.63671	7.63671		1500	7.63671		3340	7.63671		2.22667	7.63671		4840	7.63671		7.63671	1500		1500	1500		3340	1500		2.22667	1500		4840	1500		7.63671	3340		1500	3340		3340	3340		2.22667	3340		4840	3340		7.63671	2.22667		1500	2.22667
11.2021	11.2021		1540	11.2021		3800	11.2021		2.46753	11.2021		5340	11.2021		11.2021	1540		1540	1540		3800	1540		2.46753	1540		5340	1540		11.2021	3800		1540	3800		3800	3800		2.46753	3800		5340	3800		11.2021	2.46753		1540	2.46753
2.57143	2.57143		1268.35	2.57143		1395.53	2.57143		1.10028	2.57143		2663.88	2.57143		2.57143	1268.35		1268.35	1268.35		1395.53	1268.35		1.10028	1268.35		2663.88	1268.35		2.57143	1395.53		1268.35	1395.53		1395.53	1395.53		1.10028	1395.53		2663.88	1395.53		2.57143	1.10028		1268.35	1.10028
1.28369	1.28369		1149.78	1.28369		1733.98	1.28369		1.5081	1.28369		2883.76	1.28369		1.28369	1149.78		1149.78	1149.78		1733.98	1149.78		1.5081	1149.78		2883.76	1149.78		1.28369	1733.98		1149.78	1733.98		1733.98	1733.98		1.5081	1733.98		2883.76	1733.98		1.28369	1.5081		1149.78	1.5081
3.75	3.75		1221.89	3.75		1750.49	3.75		1.43262	3.75		2972.38	3.75		3.75	1221.89		1221.89	1221.89		1750.49	1221.89		1.43262	1221.89		2972.38	1221.89		3.75	1750.49		1221.89	1750.49		1750.49	1750.49		1.43262	1750.49		2972.38	1750.49		3.75	1.43262		1221.89	1.43262
0.683641	0.683641		6101.88	0.683641		5363.94	0.683641		0.879064	0.683641		11465.8	0.683641		0.683641	6101.88		6101.88	6101.88		5363.94	6101.88		0.879064	6101.88		11465.8	6101.88		0.683641	5363.94		6101.88	5363.94		5363.94	5363.94		0.879064	5363.94		11465.8	5363.94		0.683641	0.879064		6101.88	0.879064
32.1359	32.1359		2786.62	32.1359		2267.51	32.1359		0.813714	32.1359		5054.13	32.1359		32.1359	2786.62		2786.62	2786.62		2267.51	2786.62		0.813714	2786.62		5054.13	2786.62		32.1359	2267.51		2786.62	2267.51		2267.51	2267.51		0.813714	2267.51		5054.13	2267.51		32.1359	0.813714		2786.62	0.813714
61.7143	61.7143		2761.49	61.7143		2566.16	61.7143		0.929266	61.7143		5327.65	61.7143		61.7143	2761.49		2761.49	2761.49		2566.16	2761.49		0.929266	2761.49		5327.65	2761.49		61.7143	2566.16		2761.49	2566.16		2566.16	2566.16		0.929266	2566.16		5327.65	2566.16		61.7143	0.929266		2761.49	0.929266
58.5	58.5		2253.52	58.5		3102.46	58.5		1.37672	58.5		5355.97	58.5		58.5	2253.52		2253.52	2253.52		3102.46	2253.52		1.37672	2253.52		5355.97	2253.52		58.5	3102.46		2253.52	3102.46		3102.46	3102.46		1.37672	3102.46		5355.97	3102.46		58.5	1.37672		2253.52	1.37672
28.2857	28.2857		3762.8	28.2857		2748.86	28.2857		0.730536	28.2857		6511.66	28.2857		28.2857	3762.8		3762.8	3762.8		2748.86	3762.8		0.730536	3762.8		6511.66	3762.8		28.2857	2748.86		3762.8	2748.86		2748.86	2748.86		0.730536	2748.86		6511.66	2748.86		28.2857	0.730536		3762.8	0.730536
29.2326	29.2326		4184.15	29.2326		3274.62	29.2326		0.782626	29.2326		7458.77	29.2326		29.2326	4184.15		4184.15	4184.15		3274.62	4184.15		0.782626	4184.15		7458.77	4184.15		29.2326	3274.62		4184.15	3274.62		3274.62	3274.62		0.782626	3274.62		7458.77	3274.62		29.2326	0.782626		4184.15	0.782626
0	0		851.2	0		3420	0		4.01786	0		4271.2	0		0	851.2		851.2	851.2		3420	851.2		4.01786	851.2		4271.2	851.2		0	3420		851.2	3420		3420	3420		4.01786	3420		4271.2	3420		0	4.01786		851.2	4.01786
4.19543	4.19543		1900	4.19543		3500	4.19543		1.84211	4.19543		5400	4.19543		4.19543	1900		1900	1900		3500	1900		1.84211	1900		5400	1900		4.19543	3500		1900	3500		3500	3500		1.84211	3500		5400	3500		4.19543	1.84211		1900	1.84211
2.25	2.25		3000	2.25		3390	2.25		1.13	2.25		6390	2.25		2.25	3000		3000	3000		3390	3000		1.13	3000		6390	3000		2.25	3390		3000	3390		3390	3390		1.13	3390		6390	3390		2.25	1.13		3000	1.13
0	0		10000	0		9400	0		0.94	0		19400	0		0	10000		10000	10000		9400	10000		0.94	10000		19400	10000		0	9400		10000	9400		9400	9400		0.94	9400		19400	9400		0	0.94		10000	0.94
40.2	40.2		1450	40.2		1500	40.2		1.03448	40.2		2950	40.2		40.2	1450		1450	1450		1500	1450		1.03448	1450		2950	1450		40.2	1500		1450	1500		1500	1500		1.03448	1500		2950	1500		40.2	1.03448		1450	1.03448
24.7736	24.7736		3600	24.7736		3800	24.7736		1.05556	24.7736		7400	24.7736		24.7736	3600		3600	3600		3800	3600		1.05556	3600		7400	3600		24.7736	3800		3600	3800		3800	3800		1.05556	3800		7400	3800		24.7736	1.05556		3600	1.05556
7.14188	7.14188		2600	7.14188		4000	7.14188		1.53846	7.14188		6600	7.14188		7.14188	2600		2600	2600		4000	2600		1.53846	2600		6600	2600		7.14188	4000		2600	4000		4000	4000		1.53846	4000		6600	4000		7.14188	1.53846		2600	1.53846
2.25	2.25		2700	2.25		5000	2.25		1.85185	2.25		7700	2.25		2.25	2700		2700	2700		5000	2700		1.85185	2700		7700	2700		2.25	5000		2700	5000		5000	5000		1.85185	5000		7700	5000		2.25	1.85185		2700	1.85185
0.694025	0.694025		3000	0.694025		6000	0.694025		2	0.694025		9000	0.694025		0.694025	3000		3000	3000		6000	3000		2	3000		9000	3000		0.694025	6000		3000	6000		6000	6000		2	6000		9000	6000		0.694025	2		3000	2
2.76091	2.76091		4560	2.76091		5700	2.76091		1.25	2.76091		10260	2.76091		2.76091	4560		4560	4560		5700	4560		1.25	4560		10260	4560		2.76091	5700		4560	5700		5700	5700		1.25	5700		10260	5700		2.76091	1.25		4560	1.25
6	6		1400	6		2900	6		2.07143	6		4300	6		6	1400		1400	1400		2900	1400		2.07143	1400		4300	1400		6	2900		1400	2900		2900	2900		2.07143	2900		4300	2900		6	2.07143		1400	2.07143
3.33333	3.33333		2090	3.33333		3040	3.33333		1.45455	3.33333		5130	3.33333		3.33333	2090		2090	2090		3040	2090		1.45455	2090		5130	2090		3.33333	3040		2090	3040		3040	3040		1.45455	3040		5130	3040		3.33333	1.45455		2090	1.45455
0.666667	0.666667		3200	0.666667		5100	0.666667		1.59375	0.666667		8300	0.666667		0.666667	3200		3200	3200		5100	3200		1.59375	3200		8300	3200		0.666667	5100		3200	5100		5100	5100		1.59375	5100		8300	5100		0.666667	1.59375		3200	1.59375
5.47241	5.47241		3600	5.47241		5000	5.47241		1.38889	5.47241		8600	5.47241		5.47241	3600		3600	3600		5000	3600		1.38889	3600		8600	3600		5.47241	5000		3600	5000		5000	5000		1.38889	5000		8600	5000		5.47241	1.38889		3600	1.38889
2.63816	2.63816		6900	2.63816		6000	2.63816		0.869565	2.63816		12900	2.63816		2.63816	6900		6900	6900		6000	6900		0.869565	6900		12900	6900		2.63816	6000		6900	6000		6000	6000		0.869565	6000		12900	6000		2.63816	0.869565		6900	0.869565
0.954162	0.954162		3610	0.954162		3230	0.954162		0.894737	0.954162		6840	0.954162		0.954162	3610		3610	3610		3230	3610		0.894737	3610		6840	3610		0.954162	3230		3610	3230		3230	3230		0.894737	3230		6840	3230		0.954162	0.894737		3610	0.894737
8.94938	8.94938		3800	8.94938		4100	8.94938		1.07895	8.94938		7900	8.94938		8.94938	3800		3800	3800		4100	3800		1.07895	3800		7900	3800		8.94938	4100		3800	4100		4100	4100		1.07895	4100		7900	4100		8.94938	1.07895		3800	1.07895
10.6667	10.6667		5400	10.6667		5600	10.6667		1.03704	10.6667		11000	10.6667		10.6667	5400		5400	5400		5600	5400		1.03704	5400		11000	5400		10.6667	5600		5400	5600		5600	5600		1.03704	5600		11000	5600		10.6667	1.03704		5400	1.03704
3.30906	3.30906		6700	3.30906		6000	3.30906		0.895522	3.30906		12700	3.30906		3.30906	6700		6700	6700		6000	6700		0.895522	6700		12700	6700		3.30906	6000		6700	6000		6000	6000		0.895522	6000		12700	6000		3.30906	0.895522		6700	0.895522

## Sheet: XLSTAT_20240823_095642_1_HID
1014.6	1014.6		1700.5	1014.6		1.67603	1014.6		2715.1	1014.6		1876.02	1014.6		1014.6	1700.5		1700.5	1700.5		1.67603	1700.5		2715.1	1700.5		1876.02	1700.5		1014.6	1.67603		1700.5	1.67603		1.67603	1.67603		2715.1	1.67603		1876.02	1.67603		1014.6	2715.1		1700.5	2715.1
1550	1550		1890	1550		1.21935	1550		3440	1550		1561.77	1550		1550	1890		1890	1890		1.21935	1890		3440	1890		1561.77	1890		1550	1.21935		1890	1.21935		1.21935	1.21935		3440	1.21935		1561.77	1.21935		1550	3440		1890	3440
2970	2970		2900	2970		0.976431	2970		5870	2970		1175.28	2970		2970	2900		2900	2900		0.976431	2900		5870	2900		1175.28	2900		2970	0.976431		2900	0.976431		0.976431	0.976431		5870	0.976431		1175.28	0.976431		2970	5870		2900	5870
1800	1800		3800	1800		2.11111	1800		5600	1800		1700	1800		1800	3800		3800	3800		2.11111	3800		5600	3800		1700	3800		1800	2.11111		3800	2.11111		2.11111	2.11111		5600	2.11111		1700	2.11111		1800	5600		3800	5600
2600	2600		3700	2600		1.42308	2600		6300	2600		1900	2600		2600	3700		3700	3700		1.42308	3700		6300	3700		1900	3700		2600	1.42308		3700	1.42308		1.42308	1.42308		6300	1.42308		1900	1.42308		2600	6300		3700	6300
3420	3420		3610	3420		1.05556	3420		7030	3420		1800	3420		3420	3610		3610	3610		1.05556	3610		7030	3610		1800	3610		3420	1.05556		3610	1.05556		1.05556	1.05556		7030	1.05556		1800	1.05556		3420	7030		3610	7030
1902	1902		1908	1902		1.00315	1902		3810	1902		702	1902		1902	1908		1908	1908		1.00315	1908		3810	1908		702	1908		1902	1.00315		1908	1.00315		1.00315	1.00315		3810	1.00315		702	1.00315		1902	3810		1908	3810
3628	3628		3478.5	3628		0.958793	3628		7106.5	3628		914	3628		3628	3478.5		3478.5	3478.5		0.958793	3478.5		7106.5	3478.5		914	3478.5		3628	0.958793		3478.5	0.958793		0.958793	0.958793		7106.5	0.958793		914	0.958793		3628	7106.5		3478.5	7106.5
3447	3447		3760	3447		1.0908	3447		7207	3447		904	3447		3447	3760		3760	3760		1.0908	3760		7207	3760		904	3760		3447	1.0908		3760	1.0908		1.0908	1.0908		7207	1.0908		904	1.0908		3447	7207		3760	7207
4651.2	4651.2		7714	4651.2		1.6585	4651.2		12365.2	4651.2		640	4651.2		4651.2	7714		7714	7714		1.6585	7714		12365.2	7714		640	7714		4651.2	1.6585		7714	1.6585		1.6585	1.6585		12365.2	1.6585		640	1.6585		4651.2	12365.2		7714	12365.2
1647.3	1647.3		2756.9	1647.3		1.67359	1647.3		4404.2	1647.3		3850	1647.3		1647.3	2756.9		2756.9	2756.9		1.67359	2756.9		4404.2	2756.9		3850	2756.9		1647.3	1.67359		2756.9	1.67359		1.67359	1.67359		4404.2	1.67359		3850	1.67359		1647.3	4404.2		2756.9	4404.2
2444	2444		3652	2444		1.49427	2444		6096	2444		2872	2444		2444	3652		3652	3652		1.49427	3652		6096	3652		2872	3652		2444	1.49427		3652	1.49427		1.49427	1.49427		6096	1.49427		2872	1.49427		2444	6096		3652	6096
3087.5	3087.5		3733.5	3087.5		1.20923	3087.5		6821	3087.5		3014	3087.5		3087.5	3733.5		3733.5	3733.5		1.20923	3733.5		6821	3733.5		3014	3733.5		3087.5	1.20923		3733.5	1.20923		1.20923	1.20923		6821	1.20923		3014	1.20923		3087.5	6821		3733.5	6821
6631	6631		6110.5	6631		0.921505	6631		12741.5	6631		2650	6631		6631	6110.5		6110.5	6110.5		0.921505	6110.5		12741.5	6110.5		2650	6110.5		6631	0.921505		6110.5	0.921505		0.921505	0.921505		12741.5	0.921505		2650	0.921505		6631	12741.5		6110.5	12741.5
7813	7813		1003	7813		0.128376	7813		8816	7813		1752	7813		7813	1003		1003	1003		0.128376	1003		8816	1003		1752	1003		7813	0.128376		1003	0.128376		0.128376	0.128376		8816	0.128376		1752	0.128376		7813	8816		1003	8816
5785	5785		6095	5785		1.05359	5785		11880	5785		4207	5785		5785	6095		6095	6095		1.05359	6095		11880	6095		4207	6095		5785	1.05359		6095	1.05359		1.05359	1.05359		11880	1.05359		4207	1.05359		5785	11880		6095	11880
6389	6389		7252	6389		1.13508	6389		13641	6389		4523	6389		6389	7252		7252	7252		1.13508	7252		13641	7252		4523	7252		6389	1.13508		7252	1.13508		1.13508	1.13508		13641	1.13508		4523	1.13508		6389	13641		7252	13641
5917	5917		7811	5917		1.32009	5917		13728	5917		5104	5917		5917	7811		7811	7811		1.32009	7811		13728	7811		5104	7811		5917	1.32009		7811	1.32009		1.32009	1.32009		13728	1.32009		5104	1.32009		5917	13728		7811	13728
4328.2	4328.2		3781	4328.2		0.873573	4328.2		8109.2	4328.2		3672	4328.2		4328.2	3781		3781	3781		0.873573	3781		8109.2	3781		3672	3781		4328.2	0.873573		3781	0.873573		0.873573	0.873573		8109.2	0.873573		3672	0.873573		4328.2	8109.2		3781	8109.2
4412	4412		5588	4412		1.26655	4412		10000	4412		3711	4412		4412	5588		5588	5588		1.26655	5588		10000	5588		3711	5588		4412	1.26655		5588	1.26655		1.26655	1.26655		10000	1.26655		3711	1.26655		4412	10000		5588	10000
4826	4826		5637	4826		1.16805	4826		10463	4826		3622	4826		4826	5637		5637	5637		1.16805	5637		10463	5637		3622	5637		4826	1.16805		5637	1.16805		1.16805	1.16805		10463	1.16805		3622	1.16805		4826	10463		5637	10463
992	992		2380.5	992		2.3997	992		3372.5	992		3231	992		992	2380.5		2380.5	2380.5		2.3997	2380.5		3372.5	2380.5		3231	2380.5		992	2.3997		2380.5	2.3997		2.3997	2.3997		3372.5	2.3997		3231	2.3997		992	3372.5		2380.5	3372.5
1157.1	1157.1		2589.7	1157.1		2.2381	1157.1		3746.8	1157.1		3691	1157.1		1157.1	2589.7		2589.7	2589.7		2.2381	2589.7		3746.8	2589.7		3691	2589.7		1157.1	2.2381		2589.7	2.2381		2.2381	2.2381		3746.8	2.2381		3691	2.2381		1157.1	3746.8		2589.7	3746.8
1645	1645		2835	1645		1.7234	1645		4480	1645		3197	1645		1645	2835		2835	2835		1.7234	2835		4480	2835		3197	2835		1645	1.7234		2835	1.7234		1.7234	1.7234		4480	1.7234		3197	1.7234		1645	4480		2835	4480
2954	2954		2069	2954		0.700406	2954		5023	2954		2875	2954		2954	2069		2069	2069		0.700406	2069		5023	2069		2875	2069		2954	0.700406		2069	0.700406		0.700406	0.700406		5023	0.700406		2875	0.700406		2954	5023		2069	5023
3161	3161		4061	3161		1.28472	3161		7222	3161		3773	3161		3161	4061		4061	4061		1.28472	4061		7222	4061		3773	4061		3161	1.28472		4061	1.28472		1.28472	1.28472		7222	1.28472		3773	1.28472		3161	7222		4061	7222
3522.6	3522.6		5863.4	3522.6		1.66451	3522.6		9386	3522.6		3739	3522.6		3522.6	5863.4		5863.4	5863.4		1.66451	5863.4		9386	5863.4		3739	5863.4		3522.6	1.66451		5863.4	1.66451		1.66451	1.66451		9386	1.66451		3739	1.66451		3522.6	9386		5863.4	9386
3950	3950		6305	3950		1.5962	3950		10255	3950		4109	3950		3950	6305		6305	6305		1.5962	6305		10255	6305		4109	6305		3950	1.5962		6305	1.5962		1.5962	1.5962		10255	1.5962		4109	1.5962		3950	10255		6305	10255
5950	5950		7066	5950		1.18756	5950		13016	5950		3525	5950		5950	7066		7066	7066		1.18756	7066		13016	7066		3525	7066		5950	1.18756		7066	1.18756		1.18756	1.18756		13016	1.18756		3525	1.18756		5950	13016		7066	13016
5953	5953		7605	5953		1.27751	5953		13558	5953		3281	5953		5953	7605		7605	7605		1.27751	7605		13558	7605		3281	7605		5953	1.27751		7605	1.27751		1.27751	1.27751		13558	1.27751		3281	1.27751		5953	13558		7605	13558
2783.5	2783.5		6072.4	2783.5		2.18157	2783.5		8855.9	2783.5		5865	2783.5		2783.5	6072.4		6072.4	6072.4		2.18157	6072.4		8855.9	6072.4		5865	6072.4		2783.5	2.18157		6072.4	2.18157		2.18157	2.18157		8855.9	2.18157		5865	2.18157		2783.5	8855.9		6072.4	8855.9
4715.5	4715.5		6985	4715.5		1.48129	4715.5		11700.5	4715.5		5272	4715.5		4715.5	6985		6985	6985		1.48129	6985		11700.5	6985		5272	6985		4715.5	1.48129		6985	1.48129		1.48129	1.48129		11700.5	1.48129		5272	1.48129		4715.5	11700.5		6985	11700.5
9183	9183		9608	9183		1.04628	9183		18791	9183		2202	9183		9183	9608		9608	9608		1.04628	9608		18791	9608		2202	9608		9183	1.04628		9608	1.04628		1.04628	1.04628		18791	1.04628		2202	1.04628		9183	18791		9608	18791
2237.38	2237.38		4985.63	2237.38		2.22833	2237.38		7223.01	2237.38		4135.98	2237.38		2237.38	4985.63		4985.63	4985.63		2.22833	4985.63		7223.01	4985.63		4135.98	4985.63		2237.38	2.22833		4985.63	2.22833		2.22833	2.22833		7223.01	2.22833		4135.98	2.22833		2237.38	7223.01		4985.63	7223.01
4394.84	4394.84		5226.07	4394.84		1.18914	4394.84		9620.91	4394.84		4668.42	4394.84		4394.84	5226.07		5226.07	5226.07		1.18914	5226.07		9620.91	5226.07		4668.42	5226.07		4394.84	1.18914		5226.07	1.18914		1.18914	1.18914		9620.91	1.18914		4668.42	1.18914		4394.84	9620.91		5226.07	9620.91
6553.55	6553.55		6750.64	6553.55		1.03007	6553.55		13304.2	6553.55		4162.85	6553.55		6553.55	6750.64		6750.64	6750.64		1.03007	6750.64		13304.2	6750.64		4162.85	6750.64		6553.55	1.03007		6750.64	1.03007		1.03007	1.03007		13304.2	1.03007		4162.85	1.03007		6553.55	13304.2		6750.64	13304.2
10250.4	10250.4		9450.33	10250.4		0.921948	10250.4		19700.7	10250.4		2748.18	10250.4		10250.4	9450.33		9450.33	9450.33		0.921948	9450.33		19700.7	9450.33		2748.18	9450.33		10250.4	0.921948		9450.33	0.921948		0.921948	0.921948		19700.7	0.921948		2748.18	0.921948		10250.4	19700.7		9450.33	19700.7
1312.92	1312.92		4900.49	1312.92		3.7325	1312.92		6213.42	1312.92		9901.44	1312.92		1312.92	4900.49		4900.49	4900.49		3.7325	4900.49		6213.42	4900.49		9901.44	4900.49		1312.92	3.7325		4900.49	3.7325		3.7325	3.7325		6213.42	3.7325		9901.44	3.7325		1312.92	6213.42		4900.49	6213.42
1716.99	1716.99		5022.39	1716.99		2.92511	1716.99		6739.37	1716.99		8539.01	1716.99		1716.99	5022.39		5022.39	5022.39		2.92511	5022.39		6739.37	5022.39		8539.01	5022.39		1716.99	2.92511		5022.39	2.92511		2.92511	2.92511		6739.37	2.92511		8539.01	2.92511		1716.99	6739.37		5022.39	6739.37
2105.83	2105.83		4978.66	2105.83		2.36422	2105.83		7084.5	2105.83		9355.92	2105.83		2105.83	4978.66		4978.66	4978.66		2.36422	4978.66		7084.5	4978.66		9355.92	4978.66		2105.83	2.36422		4978.66	2.36422		2.36422	2.36422		7084.5	2.36422		9355.92	2.36422		2105.83	7084.5		4978.66	7084.5
1999.31	1999.31		5465.62	1999.31		2.73376	1999.31		7464.93	1999.31		8799.45	1999.31		1999.31	5465.62		5465.62	5465.62		2.73376	5465.62		7464.93	5465.62		8799.45	5465.62		1999.31	2.73376		5465.62	2.73376		2.73376	2.73376		7464.93	2.73376		8799.45	2.73376		1999.31	7464.93		5465.62	7464.93
5468.9	5468.9		7111.7	5468.9		1.30039	5468.9		12580.6	5468.9		6961.68	5468.9		5468.9	7111.7		7111.7	7111.7		1.30039	7111.7		12580.6	7111.7		6961.68	7111.7		5468.9	1.30039		7111.7	1.30039		1.30039	1.30039		12580.6	1.30039		6961.68	1.30039		5468.9	12580.6		7111.7	12580.6
1630	1630		3270	1630		2.00613	1630		4900	1630		2417.43	1630		1630	3270		3270	3270		2.00613	3270		4900	3270		2417.43	3270		1630	2.00613		3270	2.00613		2.00613	2.00613		4900	2.00613		2417.43	2.00613		1630	4900		3270	4900
2230	2230		3000	2230		1.34529	2230		5230	2230		1375.91	2230		2230	3000		3000	3000		1.34529	3000		5230	3000		1375.91	3000		2230	1.34529		3000	1.34529		1.34529	1.34529		5230	1.34529		1375.91	1.34529		2230	5230		3000	5230
3067.59	3067.59		4679.05	3067.59		1.52532	3067.59		7746.64	3067.59		3591.78	3067.59		3067.59	4679.05		4679.05	4679.05		1.52532	4679.05		7746.64	4679.05		3591.78	4679.05		3067.59	1.52532		4679.05	1.52532		1.52532	1.52532		7746.64	1.52532		3591.78	1.52532		3067.59	7746.64		4679.05	7746.64
5240	5240		5551	5240		1.06	5240		10791	5240		2900.47	5240		5240	5551		5551	5551		1.06	5551		10791	5551		2900.47	5551		5240	1.06		5551	1.06		1.06	1.06		10791	1.06		2900.47	1.06		5240	10791		5551	10791
1567.45	1567.45		4265.42	1567.45		2.72125	1567.45		5832.86	1567.45		7402.82	1567.45		1567.45	4265.42		4265.42	4265.42		2.72125	4265.42		5832.86	4265.42		7402.82	4265.42		1567.45	2.72125		4265.42	2.72125		2.72125	2.72125		5832.86	2.72125		7402.82	2.72125		1567.45	5832.86		4265.42	5832.86
1595.86	1595.86		5119.29	1595.86		3.20786	1595.86		6715.14	1595.86		6739.21	1595.86		1595.86	5119.29		5119.29	5119.29		3.20786	5119.29		6715.14	5119.29		6739.21	5119.29		1595.86	3.20786		5119.29	3.20786		3.20786	3.20786		6715.14	3.20786		6739.21	3.20786		1595.86	6715.14		5119.29	6715.14
5301.97	5301.97		5277.55	5301.97		0.995394	5301.97		10579.5	5301.97		5168.65	5301.97		5301.97	5277.55		5277.55	5277.55		0.995394	5277.55		10579.5	5277.55		5168.65	5277.55		5301.97	0.995394		5277.55	0.995394		0.995394	0.995394		10579.5	0.995394		5168.65	0.995394		5301.97	10579.5		5277.55	10579.5
2070.99	2070.99		3485.93	2070.99		1.68322	2070.99		5556.92	2070.99		1534.31	2070.99		2070.99	3485.93		3485.93	3485.93		1.68322	3485.93		5556.92	3485.93		1534.31	3485.93		2070.99	1.68322		3485.93	1.68322		1.68322	1.68322		5556.92	1.68322		1534.31	1.68322		2070.99	5556.92		3485.93	5556.92
2306.66	2306.66		3399.19	2306.66		1.47364	2306.66		5705.85	2306.66		1502.83	2306.66		2306.66	3399.19		3399.19	3399.19		1.47364	3399.19		5705.85	3399.19		1502.83	3399.19		2306.66	1.47364		3399.19	1.47364		1.47364	1.47364		5705.85	1.47364		1502.83	1.47364		2306.66	5705.85		3399.19	5705.85
3401.55	3401.55		5644	3401.55		1.65924	3401.55		9045.55	3401.55		4139.25	3401.55		3401.55	5644		5644	5644		1.65924	5644		9045.55	5644		4139.25	5644		3401.55	1.65924		5644	1.65924		1.65924	1.65924		9045.55	1.65924		4139.25	1.65924		3401.55	9045.55		5644	9045.55
5416.01	5416.01		5895.42	5416.01		1.08852	5416.01		11311.4	5416.01		2949.32	5416.01		5416.01	5895.42		5895.42	5895.42		1.08852	5895.42		11311.4	5895.42		2949.32	5895.42		5416.01	1.08852		5895.42	1.08852		1.08852	1.08852		11311.4	1.08852		2949.32	1.08852		5416.01	11311.4		5895.42	11311.4
4025.1	4025.1		7730.51	4025.1		1.92057	4025.1		11755.6	4025.1		4741.1	4025.1		4025.1	7730.51		7730.51	7730.51		1.92057	7730.51		11755.6	7730.51		4741.1	7730.51		4025.1	1.92057		7730.51	1.92057		1.92057	1.92057		11755.6	1.92057		4741.1	1.92057		4025.1	11755.6		7730.51	11755.6
2173.34	2173.34		4042.01	2173.34		1.85982	2173.34		6215.35	2173.34		1393.74	2173.34		2173.34	4042.01		4042.01	4042.01		1.85982	4042.01		6215.35	4042.01		1393.74	4042.01		2173.34	1.85982		4042.01	1.85982		1.85982	1.85982		6215.35	1.85982		1393.74	1.85982		2173.34	6215.35		4042.01	6215.35
3608.54	3608.54		4716.27	3608.54		1.30697	3608.54		8324.81	3608.54		2774.8	3608.54		3608.54	4716.27		4716.27	4716.27		1.30697	4716.27		8324.81	4716.27		2774.8	4716.27		3608.54	1.30697		4716.27	1.30697		1.30697	1.30697		8324.81	1.30697		2774.8	1.30697		3608.54	8324.81		4716.27	8324.81
5129.76	5129.76		6916.1	5129.76		1.34823	5129.76		12045.9	5129.76		2250.35	5129.76		5129.76	6916.1		6916.1	6916.1		1.34823	6916.1		12045.9	6916.1		2250.35	6916.1		5129.76	1.34823		6916.1	1.34823		1.34823	1.34823		12045.9	1.34823		2250.35	1.34823		5129.76	12045.9		6916.1	12045.9
5235.57	5235.57		6900.09	5235.57		1.31792	5235.57		12135.7	5235.57		2193.6	5235.57		5235.57	6900.09		6900.09	6900.09		1.31792	6900.09		12135.7	6900.09		2193.6	6900.09		5235.57	1.31792		6900.09	1.31792		1.31792	1.31792		12135.7	1.31792		2193.6	1.31792		5235.57	12135.7		6900.09	12135.7
10476.6	10476.6		10347.5	10476.6		0.987672	10476.6		20824.1	10476.6		2020.71	10476.6		10476.6	10347.5		10347.5	10347.5		0.987672	10347.5		20824.1	10347.5		2020.71	10347.5		10476.6	0.987672		10347.5	0.987672		0.987672	0.987672		20824.1	0.987672		2020.71	0.987672		10476.6	20824.1		10347.5	20824.1
1755.68	1755.68		3924.42	1755.68		2.23527	1755.68		5680.1	1755.68		4194.6	1755.68		1755.68	3924.42		3924.42	3924.42		2.23527	3924.42		5680.1	3924.42		4194.6	3924.42		1755.68	2.23527		3924.42	2.23527		2.23527	2.23527		5680.1	2.23527		4194.6	2.23527		1755.68	5680.1		3924.42	5680.1
2887.44	2887.44		2909.65	2887.44		1.00769	2887.44		5797.09	2887.44		3601.25	2887.44		2887.44	2909.65		2909.65	2909.65		1.00769	2909.65		5797.09	2909.65		3601.25	2909.65		2887.44	1.00769		2909.65	1.00769		1.00769	1.00769		5797.09	1.00769		3601.25	1.00769		2887.44	5797.09		2909.65	5797.09
1925.92	1925.92		4944.5	1925.92		2.56734	1925.92		6870.42	1925.92		4907.54	1925.92		1925.92	4944.5		4944.5	4944.5		2.56734	4944.5		6870.42	4944.5		4907.54	4944.5		1925.92	2.56734		4944.5	2.56734		2.56734	2.56734		6870.42	2.56734		4907.54	2.56734		1925.92	6870.42		4944.5	6870.42
2488.41	2488.41		5095.9	2488.41		2.04786	2488.41		7584.3	2488.41		4743.02	2488.41		2488.41	5095.9		5095.9	5095.9		2.04786	5095.9		7584.3	5095.9		4743.02	5095.9		2488.41	2.04786		5095.9	2.04786		2.04786	2.04786		7584.3	2.04786		4743.02	2.04786		2488.41	7584.3		5095.9	7584.3
1370.67	1370.67		4952.54	1370.67		3.61322	1370.67		6323.21	1370.67		7358.83	1370.67		1370.67	4952.54		4952.54	4952.54		3.61322	4952.54		6323.21	4952.54		7358.83	4952.54		1370.67	3.61322		4952.54	3.61322		3.61322	3.61322		6323.21	3.61322		7358.83	3.61322		1370.67	6323.21		4952.54	6323.21
1248.54	1248.54		7782.08	1248.54		6.23296	1248.54		9030.62	1248.54		11317.8	1248.54		1248.54	7782.08		7782.08	7782.08		6.23296	7782.08		9030.62	7782.08		11317.8	7782.08		1248.54	6.23296		7782.08	6.23296		6.23296	6.23296		9030.62	6.23296		11317.8	6.23296		1248.54	9030.62		7782.08	9030.62
1419.47	1419.47		7673.11	1419.47		5.40561	1419.47		9092.59	1419.47		9073.35	1419.47		1419.47	7673.11		7673.11	7673.11		5.40561	7673.11		9092.59	7673.11		9073.35	7673.11		1419.47	5.40561		7673.11	5.40561		5.40561	5.40561		9092.59	5.40561		9073.35	5.40561		1419.47	9092.59		7673.11	9092.59
880.378	880.378		9976.65	880.378		11.3322	880.378		10857	880.378		10262.3	880.378		880.378	9976.65		9976.65	9976.65		11.3322	9976.65		10857	9976.65		10262.3	9976.65		880.378	11.3322		9976.65	11.3322		11.3322	11.3322		10857	11.3322		10262.3	11.3322		880.378	10857		9976.65	10857
2797.04	2797.04		4699.55	2797.04		1.68019	2797.04		7496.6	2797.04		2587.83	2797.04		2797.04	4699.55		4699.55	4699.55		1.68019	4699.55		7496.6	4699.55		2587.83	4699.55		2797.04	1.68019		4699.55	1.68019		1.68019	1.68019		7496.6	1.68019		2587.83	1.68019		2797.04	7496.6		4699.55	7496.6
4174.58	4174.58		4327.62	4174.58		1.03666	4174.58		8502.2	4174.58		2128.26	4174.58		4174.58	4327.62		4327.62	4327.62		1.03666	4327.62		8502.2	4327.62		2128.26	4327.62		4174.58	1.03666		4327.62	1.03666		1.03666	1.03666		8502.2	1.03666		2128.26	1.03666		4174.58	8502.2		4327.62	8502.2
5024.37	5024.37		5677.9	5024.37		1.13007	5024.37		10702.3	5024.37		3872.33	5024.37		5024.37	5677.9		5677.9	5677.9		1.13007	5677.9		10702.3	5677.9		3872.33	5677.9		5024.37	1.13007		5677.9	1.13007		1.13007	1.13007		10702.3	1.13007		3872.33	1.13007		5024.37	10702.3		5677.9	10702.3
9076.7	9076.7		8808.66	9076.7		0.970469	9076.7		17885.4	9076.7		2696.15	9076.7		9076.7	8808.66		8808.66	8808.66		0.970469	8808.66		17885.4	8808.66		2696.15	8808.66		9076.7	0.970469		8808.66	0.970469		0.970469	0.970469		17885.4	0.970469		2696.15	0.970469		9076.7	17885.4		8808.66	17885.4
2758.82	2758.82		4225.9	2758.82		1.53178	2758.82		6984.72	2758.82		2065.69	2758.82		2758.82	4225.9		4225.9	4225.9		1.53178	4225.9		6984.72	4225.9		2065.69	4225.9		2758.82	1.53178		4225.9	1.53178		1.53178	1.53178		6984.72	1.53178		2065.69	1.53178		2758.82	6984.72		4225.9	6984.72
3313.16	3313.16		4093.38	3313.16		1.23549	3313.16		7406.54	3313.16		2214.76	3313.16		3313.16	4093.38		4093.38	4093.38		1.23549	4093.38		7406.54	4093.38		2214.76	4093.38		3313.16	1.23549		4093.38	1.23549		1.23549	1.23549		7406.54	1.23549		2214.76	1.23549		3313.16	7406.54		4093.38	7406.54
3776.08	3776.08		4666.28	3776.08		1.23575	3776.08		8442.36	3776.08		2257.9	3776.08		3776.08	4666.28		4666.28	4666.28		1.23575	4666.28		8442.36	4666.28		2257.9	4666.28		3776.08	1.23575		4666.28	1.23575		1.23575	1.23575		8442.36	1.23575		2257.9	1.23575		3776.08	8442.36		4666.28	8442.36
4358.77	4358.77		5368.89	4358.77		1.23174	4358.77		9727.66	4358.77		3751.18	4358.77		4358.77	5368.89		5368.89	5368.89		1.23174	5368.89		9727.66	5368.89		3751.18	5368.89		4358.77	1.23174		5368.89	1.23174		1.23174	1.23174		9727.66	1.23174		3751.18	1.23174		4358.77	9727.66		5368.89	9727.66
6496.69	6496.69		6313.44	6496.69		0.971794	6496.69		12810.1	6496.69		1624.04	6496.69		6496.69	6313.44		6313.44	6313.44		0.971794	6313.44		12810.1	6313.44		1624.04	6313.44		6496.69	0.971794		6313.44	0.971794		0.971794	0.971794		12810.1	0.971794		1624.04	0.971794		6496.69	12810.1		6313.44	12810.1
1140	1140		1520	1140		1.33333	1140		2660	1140		1787.78	1140		1140	1520		1520	1520		1.33333	1520		2660	1520		1787.78	1520		1140	1.33333		1520	1.33333		1.33333	1.33333		2660	1.33333		1787.78	1.33333		1140	2660		1520	2660
2270	2270		3600	2270		1.5859	2270		5870	2270		4094.99	2270		2270	3600		3600	3600		1.5859	3600		5870	3600		4094.99	3600		2270	1.5859		3600	1.5859		1.5859	1.5859		5870	1.5859		4094.99	1.5859		2270	5870		3600	5870
3522.2	3522.2		5351.23	3522.2		1.51928	3522.2		8873.42	3522.2		5140.54	3522.2		3522.2	5351.23		5351.23	5351.23		1.51928	5351.23		8873.42	5351.23		5140.54	5351.23		3522.2	1.51928		5351.23	1.51928		1.51928	1.51928		8873.42	1.51928		5140.54	1.51928		3522.2	8873.42		5351.23	8873.42
3572.27	3572.27		5493.24	3572.27		1.53774	3572.27		9065.5	3572.27		5110.98	3572.27		3572.27	5493.24		5493.24	5493.24		1.53774	5493.24		9065.5	5493.24		5110.98	5493.24		3572.27	1.53774		5493.24	1.53774		1.53774	1.53774		9065.5	1.53774		5110.98	1.53774		3572.27	9065.5		5493.24	9065.5
4054.56	4054.56		5371.48	4054.56		1.3248	4054.56		9426.04	4054.56		4300.17	4054.56		4054.56	5371.48		5371.48	5371.48		1.3248	5371.48		9426.04	5371.48		4300.17	5371.48		4054.56	1.3248		5371.48	1.3248		1.3248	1.3248		9426.04	1.3248		4300.17	1.3248		4054.56	9426.04		5371.48	9426.04
4755.11	4755.11		5806.2	4755.11		1.22104	4755.11		10561.3	4755.11		4202.77	4755.11		4755.11	5806.2		5806.2	5806.2		1.22104	5806.2		10561.3	5806.2		4202.77	5806.2		4755.11	1.22104		5806.2	1.22104		1.22104	1.22104		10561.3	1.22104		4202.77	1.22104		4755.11	10561.3		5806.2	10561.3
5730.54	5730.54		6831.92	5730.54		1.1922	5730.54		12562.5	5730.54		2679.58	5730.54		5730.54	6831.92		6831.92	6831.92		1.1922	6831.92		12562.5	6831.92		2679.58	6831.92		5730.54	1.1922		6831.92	1.1922		1.1922	1.1922		12562.5	1.1922		2679.58	1.1922		5730.54	12562.5		6831.92	12562.5
1691.58	1691.58		1480.41	1691.58		0.875164	1691.58		3171.99	1691.58		962.388	1691.58		1691.58	1480.41		1480.41	1480.41		0.875164	1480.41		3171.99	1480.41		962.388	1480.41		1691.58	0.875164		1480.41	0.875164		0.875164	0.875164		3171.99	0.875164		962.388	0.875164		1691.58	3171.99		1480.41	3171.99
1466.72	1466.72		2210.12	1466.72		1.50685	1466.72		3676.84	1466.72		1808.84	1466.72		1466.72	2210.12		2210.12	2210.12		1.50685	2210.12		3676.84	2210.12		1808.84	2210.12		1466.72	1.50685		2210.12	1.50685		1.50685	1.50685		3676.84	1.50685		1808.84	1.50685		1466.72	3676.84		2210.12	3676.84
1361.62	1361.62		2486.07	1361.62		1.82582	1361.62		3847.69	1361.62		2396.67	1361.62		1361.62	2486.07		2486.07	2486.07		1.82582	2486.07		3847.69	2486.07		2396.67	2486.07		1361.62	1.82582		2486.07	1.82582		1.82582	1.82582		3847.69	1.82582		2396.67	1.82582		1361.62	3847.69		2486.07	3847.69
1957.27	1957.27		2206.07	1957.27		1.12712	1957.27		4163.34	1957.27		1215.8	1957.27		1957.27	2206.07		2206.07	2206.07		1.12712	2206.07		4163.34	2206.07		1215.8	2206.07		1957.27	1.12712		2206.07	1.12712		1.12712	1.12712		4163.34	1.12712		1215.8	1.12712		1957.27	4163.34		2206.07	4163.34
3410	3410		3550.6	3410		1.04123	3410		6960.6	3410		730.288	3410		3410	3550.6		3550.6	3550.6		1.04123	3550.6		6960.6	3550.6		730.288	3550.6		3410	1.04123		3550.6	1.04123		1.04123	1.04123		6960.6	1.04123		730.288	1.04123		3410	6960.6		3550.6	6960.6
4507.47	4507.47		2788.66	4507.47		0.618676	4507.47		7296.13	4507.47		2286.63	4507.47		4507.47	2788.66		2788.66	2788.66		0.618676	2788.66		7296.13	2788.66		2286.63	2788.66		4507.47	0.618676		2788.66	0.618676		0.618676	0.618676		7296.13	0.618676		2286.63	0.618676		4507.47	7296.13		2788.66	7296.13
3803.2	3803.2		4564.71	3803.2		1.20023	3803.2		8367.9	3803.2		2480.37	3803.2		3803.2	4564.71		4564.71	4564.71		1.20023	4564.71		8367.9	4564.71		2480.37	4564.71		3803.2	1.20023		4564.71	1.20023		1.20023	1.20023		8367.9	1.20023		2480.37	1.20023		3803.2	8367.9		4564.71	8367.9
5148.16	5148.16		6449.23	5148.16		1.25272	5148.16		11597.4	5148.16		1136.87	5148.16		5148.16	6449.23		6449.23	6449.23		1.25272	6449.23		11597.4	6449.23		1136.87	6449.23		5148.16	1.25272		6449.23	1.25272		1.25272	1.25272		11597.4	1.25272		1136.87	1.25272		5148.16	11597.4		6449.23	11597.4
5121.1	5121.1		6790.68	5121.1		1.32602	5121.1		11911.8	5121.1		2261.7	5121.1		5121.1	6790.68		6790.68	6790.68		1.32602	6790.68		11911.8	6790.68		2261.7	6790.68		5121.1	1.32602		6790.68	1.32602		1.32602	1.32602		11911.8	1.32602		2261.7	1.32602		5121.1	11911.8		6790.68	11911.8
5569.08	5569.08		6449.56	5569.08		1.1581	5569.08		12018.6	5569.08		2276.17	5569.08		5569.08	6449.56		6449.56	6449.56		1.1581	6449.56		12018.6	6449.56		2276.17	6449.56		5569.08	1.1581		6449.56	1.1581		1.1581	1.1581		12018.6	1.1581		2276.17	1.1581		5569.08	12018.6		6449.56	12018.6
8023.06	8023.06		8857.31	8023.06		1.10398	8023.06		16880.4	8023.06		1549.72	8023.06		8023.06	8857.31		8857.31	8857.31		1.10398	8857.31		16880.4	8857.31		1549.72	8857.31		8023.06	1.10398		8857.31	1.10398		1.10398	1.10398		16880.4	1.10398		1549.72	1.10398		8023.06	16880.4		8857.31	16880.4
1589.02	1589.02		1838.39	1589.02		1.15693	1589.02		3427.4	1589.02		1650.7	1589.02		1589.02	1838.39		1838.39	1838.39		1.15693	1838.39		3427.4	1838.39		1650.7	1838.39		1589.02	1.15693		1838.39	1.15693		1.15693	1.15693		3427.4	1.15693		1650.7	1.15693		1589.02	3427.4		1838.39	3427.4
1631.67	1631.67		1913.88	1631.67		1.17296	1631.67		3545.55	1631.67		1820.28	1631.67		1631.67	1913.88		1913.88	1913.88		1.17296	1913.88		3545.55	1913.88		1820.28	1913.88		1631.67	1.17296		1913.88	1.17296		1.17296	1.17296		3545.55	1.17296		1820.28	1.17296		1631.67	3545.55		1913.88	3545.55
4274.44	4274.44		5614.25	4274.44		1.31345	4274.44		9888.69	4274.44		3978.79	4274.44		4274.44	5614.25		5614.25	5614.25		1.31345	5614.25		9888.69	5614.25		3978.79	5614.25		4274.44	1.31345		5614.25	1.31345		1.31345	1.31345		9888.69	1.31345		3978.79	1.31345		4274.44	9888.69		5614.25	9888.69
7104.42	7104.42		8928.99	7104.42		1.25682	7104.42		16033.4	7104.42		3863.54	7104.42		7104.42	8928.99		8928.99	8928.99		1.25682	8928.99		16033.4	8928.99		3863.54	8928.99		7104.42	1.25682		8928.99	1.25682		1.25682	1.25682		16033.4	1.25682		3863.54	1.25682		7104.42	16033.4		8928.99	16033.4
8096.61	8096.61		9579.68	8096.61		1.18317	8096.61		17676.3	8096.61		3196.21	8096.61		8096.61	9579.68		9579.68	9579.68		1.18317	9579.68		17676.3	9579.68		3196.21	9579.68		8096.61	1.18317		9579.68	1.18317		1.18317	1.18317		17676.3	1.18317		3196.21	1.18317		8096.61	17676.3		9579.68	17676.3
931.406	931.406		1076.99	931.406		1.1563	931.406		2008.39	931.406		5353.45	931.406		931.406	1076.99		1076.99	1076.99		1.1563	1076.99		2008.39	1076.99		5353.45	1076.99		931.406	1.1563		1076.99	1.1563		1.1563	1.1563		2008.39	1.1563		5353.45	1.1563		931.406	2008.39		1076.99	2008.39
1714.18	1714.18		2425.19	1714.18		1.41478	1714.18		4139.37	1714.18		2819.12	1714.18		1714.18	2425.19		2425.19	2425.19		1.41478	2425.19		4139.37	2425.19		2819.12	2425.19		1714.18	1.41478		2425.19	1.41478		1.41478	1.41478		4139.37	1.41478		2819.12	1.41478		1714.18	4139.37		2425.19	4139.37
1927.52	1927.52		2680.67	1927.52		1.39073	1927.52		4608.2	1927.52		2471.21	1927.52		1927.52	2680.67		2680.67	2680.67		1.39073	2680.67		4608.2	2680.67		2471.21	2680.67		1927.52	1.39073		2680.67	1.39073		1.39073	1.39073		4608.2	1.39073		2471.21	1.39073		1927.52	4608.2		2680.67	4608.2
1725.35	1725.35		2978.35	1725.35		1.72623	1725.35		4703.7	1725.35		3338.23	1725.35		1725.35	2978.35		2978.35	2978.35		1.72623	2978.35		4703.7	2978.35		3338.23	2978.35		1725.35	1.72623		2978.35	1.72623		1.72623	1.72623		4703.7	1.72623		3338.23	1.72623		1725.35	4703.7		2978.35	4703.7
1952.71	1952.71		4094.25	1952.71		2.0967	1952.71		6046.95	1952.71		4040.36	1952.71		1952.71	4094.25		4094.25	4094.25		2.0967	4094.25		6046.95	4094.25		4040.36	4094.25		1952.71	2.0967		4094.25	2.0967		2.0967	2.0967		6046.95	2.0967		4040.36	2.0967		1952.71	6046.95		4094.25	6046.95
3017.06	3017.06		3729.57	3017.06		1.23616	3017.06		6746.64	3017.06		2371.48	3017.06		3017.06	3729.57		3729.57	3729.57		1.23616	3729.57		6746.64	3729.57		2371.48	3729.57		3017.06	1.23616		3729.57	1.23616		1.23616	1.23616		6746.64	1.23616		2371.48	1.23616		3017.06	6746.64		3729.57	6746.64
1020	1020		2150	1020		2.10784	1020		3170	1020		3222.73	1020		1020	2150		2150	2150		2.10784	2150		3170	2150		3222.73	2150		1020	2.10784		2150	2.10784		2.10784	2.10784		3170	2.10784		3222.73	2.10784		1020	3170		2150	3170
1086.8	1086.8		2774	1086.8		2.55245	1086.8		3860.8	1086.8		6547.42	1086.8		1086.8	2774		2774	2774		2.55245	2774		3860.8	2774		6547.42	2774		1086.8	2.55245		2774	2.55245		2.55245	2.55245		3860.8	2.55245		6547.42	2.55245		1086.8	3860.8		2774	3860.8
1500	1500		3340	1500		2.22667	1500		4840	1500		4989.4	1500		1500	3340		3340	3340		2.22667	3340		4840	3340		4989.4	3340		1500	2.22667		3340	2.22667		2.22667	2.22667		4840	2.22667		4989.4	2.22667		1500	4840		3340	4840
1540	1540		3800	1540		2.46753	1540		5340	1540		6906.22	1540		1540	3800		3800	3800		2.46753	3800		5340	3800		6906.22	3800		1540	2.46753		3800	2.46753		2.46753	2.46753		5340	2.46753		6906.22	2.46753		1540	5340		3800	5340
1268.35	1268.35		1395.53	1268.35		1.10028	1268.35		2663.88	1268.35		1866.01	1268.35		1268.35	1395.53		1395.53	1395.53		1.10028	1395.53		2663.88	1395.53		1866.01	1395.53		1268.35	1.10028		1395.53	1.10028		1.10028	1.10028		2663.88	1.10028		1866.01	1.10028		1268.35	2663.88		1395.53	2663.88
1322.17	1322.17		1496.49	1322.17		1.13185	1322.17		2818.66	1322.17		1953.04	1322.17		1322.17	1496.49		1496.49	1496.49		1.13185	1496.49		2818.66	1496.49		1953.04	1496.49		1322.17	1.13185		1496.49	1.13185		1.13185	1.13185		2818.66	1.13185		1953.04	1.13185		1322.17	2818.66		1496.49	2818.66
1149.78	1149.78		1733.98	1149.78		1.5081	1149.78		2883.76	1149.78		2524.94	1149.78		1149.78	1733.98		1733.98	1733.98		1.5081	1733.98		2883.76	1733.98		2524.94	1733.98		1149.78	1.5081		1733.98	1.5081		1.5081	1.5081		2883.76	1.5081		2524.94	1.5081		1149.78	2883.76		1733.98	2883.76
1221.89	1221.89		1750.49	1221.89		1.43262	1221.89		2972.38	1221.89		2006.33	1221.89		1221.89	1750.49		1750.49	1750.49		1.43262	1750.49		2972.38	1750.49		2006.33	1750.49		1221.89	1.43262		1750.49	1.43262		1.43262	1.43262		2972.38	1.43262		2006.33	1.43262		1221.89	2972.38		1750.49	2972.38
6101.88	6101.88		5363.94	6101.88		0.879064	6101.88		11465.8	6101.88		1189.21	6101.88		6101.88	5363.94		5363.94	5363.94		0.879064	5363.94		11465.8	5363.94		1189.21	5363.94		6101.88	0.879064		5363.94	0.879064		0.879064	0.879064		11465.8	0.879064		1189.21	0.879064		6101.88	11465.8		5363.94	11465.8
2786.62	2786.62		2267.51	2786.62		0.813714	2786.62		5054.13	2786.62		1939.03	2786.62		2786.62	2267.51		2267.51	2267.51		0.813714	2267.51		5054.13	2267.51		1939.03	2267.51		2786.62	0.813714		2267.51	0.813714		0.813714	0.813714		5054.13	0.813714		1939.03	0.813714		2786.62	5054.13		2267.51	5054.13
2761.49	2761.49		2566.16	2761.49		0.929266	2761.49		5327.65	2761.49		2172.12	2761.49		2761.49	2566.16		2566.16	2566.16		0.929266	2566.16		5327.65	2566.16		2172.12	2566.16		2761.49	0.929266		2566.16	0.929266		0.929266	0.929266		5327.65	0.929266		2172.12	0.929266		2761.49	5327.65		2566.16	5327.65
2253.52	2253.52		3102.46	2253.52		1.37672	2253.52		5355.97	2253.52		3060.48	2253.52		2253.52	3102.46		3102.46	3102.46		1.37672	3102.46		5355.97	3102.46		3060.48	3102.46		2253.52	1.37672		3102.46	1.37672		1.37672	1.37672		5355.97	1.37672		3060.48	1.37672		2253.52	5355.97		3102.46	5355.97
3762.8	3762.8		2748.86	3762.8		0.730536	3762.8		6511.66	3762.8		2178.72	3762.8		3762.8	2748.86		2748.86	2748.86		0.730536	2748.86		6511.66	2748.86		2178.72	2748.86		3762.8	0.730536		2748.86	0.730536		0.730536	0.730536		6511.66	0.730536		2178.72	0.730536		3762.8	6511.66		2748.86	6511.66
4184.15	4184.15		3274.62	4184.15		0.782626	4184.15		7458.77	4184.15		2457.54	4184.15		4184.15	3274.62		3274.62	3274.62		0.782626	3274.62		7458.77	3274.62		2457.54	3274.62		4184.15	0.782626		3274.62	0.782626		0.782626	0.782626		7458.77	0.782626		2457.54	0.782626		4184.15	7458.77		3274.62	7458.77
1900	1900		3500	1900		1.84211	1900		5400	1900		4998.38	1900		1900	3500		3500	3500		1.84211	3500		5400	3500		4998.38	3500		1900	1.84211		3500	1.84211		1.84211	1.84211		5400	1.84211		4998.38	1.84211		1900	5400		3500	5400
2860	2860		3660	2860		1.27972	2860		6520	2860		4493	2860		2860	3660		3660	3660		1.27972	3660		6520	3660		4493	3660		2860	1.27972		3660	1.27972		1.27972	1.27972		6520	1.27972		4493	1.27972		2860	6520		3660	6520
10000	10000		9400	10000		0.94	10000		19400	10000		5141.74	10000		10000	9400		9400	9400		0.94	9400		19400	9400		5141.74	9400		10000	0.94		9400	0.94		0.94	0.94		19400	0.94		5141.74	0.94		10000	19400		9400	19400
1450	1450		1500	1450		1.03448	1450		2950	1450		1250	1450		1450	1500		1500	1500		1.03448	1500		2950	1500		1250	1500		1450	1.03448		1500	1.03448		1.03448	1.03448		2950	1.03448		1250	1.03448		1450	2950		1500	2950
3600	3600		3800	3600		1.05556	3600		7400	3600		1320	3600		3600	3800		3800	3800		1.05556	3800		7400	3800		1320	3800		3600	1.05556		3800	1.05556		1.05556	1.05556		7400	1.05556		1320	1.05556		3600	7400		3800	7400
2600	2600		4000	2600		1.53846	2600		6600	2600		4600	2600		2600	4000		4000	4000		1.53846	4000		6600	4000		4600	4000		2600	1.53846		4000	1.53846		1.53846	1.53846		6600	1.53846		4600	1.53846		2600	6600		4000	6600
2700	2700		5000	2700		1.85185	2700		7700	2700		4000	2700		2700	5000		5000	5000		1.85185	5000		7700	5000		4000	5000		2700	1.85185		5000	1.85185		1.85185	1.85185		7700	1.85185		4000	1.85185		2700	7700		5000	7700
3000	3000		6000	3000		2	3000		9000	3000		4700	3000		3000	6000		6000	6000		2	6000		9000	6000		4700	6000		3000	2		6000	2		2	2		9000	2		4700	2		3000	9000		6000	9000
4560	4560		5700	4560		1.25	4560		10260	4560		4000	4560		4560	5700		5700	5700		1.25	5700		10260	5700		4000	5700		4560	1.25		5700	1.25		1.25	1.25		10260	1.25		4000	1.25		4560	10260		5700	10260
1400	1400		2900	1400		2.07143	1400		4300	1400		3000	1400		1400	2900		2900	2900		2.07143	2900		4300	2900		3000	2900		1400	2.07143		2900	2.07143		2.07143	2.07143		4300	2.07143		3000	2.07143		1400	4300		2900	4300
2090	2090		3040	2090		1.45455	2090		5130	2090		3700	2090		2090	3040		3040	3040		1.45455	3040		5130	3040		3700	3040		2090	1.45455		3040	1.45455		1.45455	1.45455		5130	1.45455		3700	1.45455		2090	5130		3040	5130
3200	3200		5100	3200		1.59375	3200		8300	3200		4100	3200		3200	5100		5100	5100		1.59375	5100		8300	5100		4100	5100		3200	1.59375		5100	1.59375		1.59375	1.59375		8300	1.59375		4100	1.59375		3200	8300		5100	8300
3600	3600		5000	3600		1.38889	3600		8600	3600		4600	3600		3600	5000		5000	5000		1.38889	5000		8600	5000		4600	5000		3600	1.38889		5000	1.38889		1.38889	1.38889		8600	1.38889		4600	1.38889		3600	8600		5000	8600
6900	6900		6000	6900		0.869565	6900		12900	6900		2200	6900		6900	6000		6000	6000		0.869565	6000		12900	6000		2200	6000		6900	0.869565		6000	0.869565		0.869565	0.869565		12900	0.869565		2200	0.869565		6900	12900		6000	12900
3610	3610		3230	3610		0.894737	3610		6840	3610		2300	3610		3610	3230		3230	3230		0.894737	3230		6840	3230		2300	3230		3610	0.894737		3230	0.894737		0.894737	0.894737		6840	0.894737		2300	0.894737		3610	6840		3230	6840
3800	3800		4100	3800		1.07895	3800		7900	3800		2100	3800		3800	4100		4100	4100		1.07895	4100		7900	4100		2100	4100		3800	1.07895		4100	1.07895		1.07895	1.07895		7900	1.07895		2100	1.07895		3800	7900		4100	7900
5400	5400		5600	5400		1.03704	5400		11000	5400		2000	5400		5400	5600		5600	5600		1.03704	5600		11000	5600		2000	5600		5400	1.03704		5600	1.03704		1.03704	1.03704		11000	1.03704		2000	1.03704		5400	11000		5600	11000
6700	6700		6000	6700		0.895522	6700		12700	6700		2300	6700		6700	6000		6000	6000		0.895522	6000		12700	6000		2300	6000		6700	0.895522		6000	0.895522		0.895522	0.895522		12700	0.895522		2300	0.895522		6700	12700		6000	12700
